# Supplementary material for: OsSTS, a Novel Allele of Mitogen-Activated Protein Kinase Kinase 4 (OsMKK4), Controls Grain Size and Salt Tolerance in Rice
Source: Rice (N Y). 2023 Oct 24;16:47. doi: 10.1186/s12284-023-00663-y (PMC10597928; doi:10.1186/s12284-023-00663-y)
Supplement: Supplementary file 2 — Additional file 2: Table S1. Primers used in this study. Table S2. qPCR primers used in this study. [file 12284_2023_663_MOESM2_ESM.xlsx]

## Sheet: Primers 
	Table S1. Primers used in this study
Primer	Forward Primer Sequence (5’ to 3’)	Reverse Primer Sequence (5’ to 3’)	Gene description
A-1	GCATAGTTGAACCAGTAGCATG	GAACTGGCAGAATTGAGTGTC	Genetic mapping
A-2	TTCGACGATTCTGTACACGC	CATGATCCCAAATGCATGGG	Genetic mapping
A-3	TCACCACCGTCATCCTCAAC	AGCCGCAAACCGATCACAAT	Genetic mapping
L1	TAGATGCCATGTGTGTTGACTGC	GCGTTTGCTGAGCATTCTTTACC	Genetic mapping
L2	ACACATGATAACCGCGACAACC	TCAACCTTCTCAGTTTCCCAAGC	Genetic mapping
L3	CTAGTATCCTCCATGCCCCA	CCGGAAAGACCAAAGCAGTA	Genetic mapping
L4	TTTCTTGCCCACACGACTACGG	TACGTGGCCAACTGGCTATACATACG	Genetic mapping
L5	ATCACCTGCAACTACGACCC	GGCAATGAATGAGACAGCAA	Genetic mapping
L6	TGGTTAATCGGTTAGCCCTG	TCTTGTCCTTGTCGATGCAC	Genetic mapping
L7	CCCTACATATACATGCCATTACCC	TCGTGACGTTTAGTCAGCAACC	Genetic mapping
L8	ATCTCCTCCTCGTCCTCCTC	ATTCCAACCTCGTGTGCTTC	Genetic mapping
L9	ATGCAATTATGCAAGGAGCC	TAATATCGGCTCGTTTTGGC	Genetic mapping
L10	CGTACGATTAAGAGCTCCGC	AAATAAGACGGACGGTCGAA	Genetic mapping
A-4	AGGATGCAGGTGTGATGATAC	TCAAAGCCAAATTGGACTCC	Genetic mapping
A-5	GTGCTTGGAACATGCCTAACAGG	CCAGCTGACTCTGTTTGACTTTACG	Genetic mapping
COM	tatgaccatgattacgaattcACAACTGATGCACCAATGTGATACT	tctagaggatccccgggtaccGAGTATATTCTTGAGATGTGATATTCACAAC	Complementation
RNAI-SS	gattttcagatcgatactagtGGCCGCCGCGTCAAGATC	cgatcggggaaattcgagctcTAGCAAATCGCGCACATGAG	RNA interference
RNAI-KB	caggtcgactctagaggatccTAGCAAATCGCGCACATGAG	tctgtcgacctcgagggtaccGGCCGCCGCGTCAAGATC	RNA interference
163-STS-gfp	tggagaggacagcccaagcttATGCGACCGGGCGGGCCG	gcccttgctcaccatggatccTGACGGAGGCGGTGCGAG	Subcellular localization
163-GFP-sts	gtacaagtaacccgggaattcATGCGACCGGGCGGGCCG	tgatttcagcgtaccgaattcTGACGGAGGCGGTGCGAG	Subcellular localization
GUS	gagctcggtacccggggatccACAACTGATGCACCAATGTGATACT	ttaccctcagatctaccatggCGCGACGGCGGCGAGGCG	GUS staining

## Sheet: qPCR primers
	Table S2. qPCR primers used in this study
Primer	Forward Primer Sequence (5’ to 3’)	Reverse Primer Sequence (5’ to 3’)	Data origin
OsNCED4	GCACGGCACCTTCATTGG	CTGTTAATTCTTTTTACTGTTGCGTTCT	RNA-seq
OsAAO1	GATTCGCCATTTGTTCGTAA	GCCAGAGGAGGTTGCTCAAG	RNA-seq
OsPYL7	ATGTTGAGACCGGAAGTGTTAG	ACTTGACACGGAGGATGTATTC	RNA-seq
OsPP2C	TGAGGGTGATGGAGAGGAA	TTGCAGGCAACCTCGTT	RNA-seq
OsABI5	CTCGTCTCAAAGAGGCAGAGAAG	TCTTCTCCTTGGACTGCTCCATC	RNA-seq
OsDhn1	TCGTCGAGTGATGAGGAAGA	CTCCTTGATCTTCTCCTTGAGC	RNA-seq
OsRD22	GGAATGGATCATGGACGCC	GACTGATGACGGAGCCCGGC	RNA-seq
OsNHX1	CGCGGCTGGGGGCTCTGTAC	TCCCGACGGCTCCAAATAATGTG	RNA-seq
OsLEA3	TTTCTGACGGGTGTGGGTGAT	AACACAGACGAGAAACTCTGA	RNA-seq
ZFP179	AGAGAAGAAGCGGAGAGCAAGG	TGCACGTCTTGCACTCGAACAC	RNA-seq
OsActin	TGGCATCTCTCAGCACATTCC	TGCACAATGGATGGGTCAGA	Actin
STS	GCTGCAGCAGCAGCAGCA	GACCTCACGTCGCTCGCG	LOC_Os02g54600
