# Supplementary material for: OsSTS, a Novel Allele of Mitogen-Activated Protein Kinase Kinase 4 (OsMKK4), Controls Grain Size and Salt Tolerance in Rice
Source: Rice (N Y). 2023 Oct 24;16:47. doi: 10.1186/s12284-023-00663-y (PMC10597928; doi:10.1186/s12284-023-00663-y)
Supplement: Supplementary file 3 — Additional file 3: Table S3. A list of responsive DEGs and clusters upon response to NaCl treatment. [file 12284_2023_663_MOESM3_ESM.xlsx]

## Sheet: Sheet1
Sample	WT(-Nacl)	STS(-Nacl)	WT(+Nacl)	STS(+Nacl)
LOC_Os04g01910	1.446	-0.806372	-0.484556	-0.155075
LOC_Os08g44180	1.42035	-0.851498	-0.503233	-0.0656218
LOC_Os07g15680	1.33132	-1.02471	-0.408796	0.102194
LOC_Os09g03960	1.35162	-1.04888	-0.267896	-0.0348449
LOC_Os04g16770	1.33417	-1.08361	-0.0404277	-0.210125
LOC_Os04g51460	1.27974	-1.15806	0.0220836	-0.14376
LOC_Os02g38910	1.22184	-1.20621	-0.169139	0.153514
LOC_Os02g58300	1.25036	-1.18295	-0.165934	0.098522
LOC_Os08g04250	1.21749	-1.23148	-0.0163086	0.0302927
LOC_Os08g17160	1.17721	-1.26852	0.0246551	0.0666548
LOC_Os06g32910	1.40091	-0.612846	0.0251107	-0.813172
LOC_Os12g12514	1.42108	-0.587675	-0.0372962	-0.796107
LOC_Os09g18159	1.42023	-0.493485	-0.0696643	-0.857076
LOC_Os10g41870	1.38577	-0.553029	0.045721	-0.878466
LOC_Os01g18400	1.38441	-0.520199	0.0365911	-0.900806
LOC_Os02g33720	1.39098	-0.496154	0.0101138	-0.904937
LOC_Os06g01790	1.35479	-0.586855	0.128521	-0.896455
LOC_Os07g13660	1.34633	-0.622135	0.156615	-0.880807
LOC_Os07g18970	1.33931	-0.620726	0.171167	-0.889749
LOC_Os02g34200	1.37591	-0.621057	0.0896166	-0.844469
LOC_Os10g42910	1.38484	-0.610879	0.0655356	-0.839496
LOC_Os01g13630	1.36901	-0.649753	0.112045	-0.831305
LOC_Os02g12120	1.35659	-0.646886	0.139804	-0.849507
LOC_Os07g12630	1.35272	-0.631679	0.145037	-0.866078
LOC_Os12g02380	1.35701	-0.618981	0.132499	-0.87053
LOC_Os09g18260	1.36336	-0.626875	0.120153	-0.856641
LOC_Os11g28440	1.36447	-0.60535	0.112191	-0.871311
LOC_Os01g13670	1.39921	-0.681751	0.041298	-0.758759
LOC_Os07g40490	1.40744	-0.689303	0.0191549	-0.737293
LOC_Os09g16780	1.38954	-0.704106	0.0686973	-0.754126
LOC_Os06g34100	1.39681	-0.716763	0.049807	-0.729855
LOC_Os08g37740	1.39175	-0.727664	0.0635794	-0.727664
LOC_Os01g38340	1.39259	-0.748595	0.060701	-0.7047
LOC_Os06g28330	1.40572	-0.71531	0.0249007	-0.71531
LOC_Os06g23090	1.40887	-0.712333	0.0157954	-0.712333
LOC_Os11g35960	1.40844	-0.712743	0.0170445	-0.712743
LOC_Os02g17750	1.41179	-0.709503	0.00721193	-0.709503
LOC_Os09g18310	1.41558	-0.705732	-0.00411536	-0.705732
LOC_Os11g34100	1.41402	-0.707302	0.000584645	-0.707302
LOC_Os11g45510	1.41704	-0.636934	-0.0145435	-0.765566
LOC_Os04g21790	1.41682	-0.673061	-0.0092499	-0.734514
LOC_Os11g27264	1.41518	-0.675547	-0.00417404	-0.735455
LOC_Os05g32440	1.38493	-0.678286	0.0780734	-0.784722
LOC_Os09g06220	1.40072	-0.649948	0.0330919	-0.783867
LOC_Os10g02210	1.40468	-0.659784	0.0238692	-0.768763
LOC_Os01g11730	1.43903	-0.456489	-0.146212	-0.836326
LOC_Os06g29270	1.44745	-0.489011	-0.157924	-0.800514
LOC_Os07g02520	1.45224	-0.458447	-0.191096	-0.802694
LOC_Os11g19730	1.48338	-0.473198	-0.324223	-0.68596
LOC_Os10g05088	1.46921	-0.490446	-0.242489	-0.736271
LOC_Os11g20060	1.47148	-0.516479	-0.240873	-0.714128
LOC_Os12g11510	1.46936	-0.540847	-0.221986	-0.706529
LOC_Os09g18450	1.46895	-0.714959	-0.224088	-0.529904
LOC_Os02g58240	1.47881	-0.61136	-0.256094	-0.61136
LOC_Os03g64330	1.47947	-0.609738	-0.259998	-0.609738
LOC_Os09g19380	1.47985	-0.608787	-0.26228	-0.608787
LOC_Os07g29430	1.47386	-0.622719	-0.228422	-0.622719
LOC_Os11g27020	1.47667	-0.616442	-0.243789	-0.616442
LOC_Os09g16790	1.43633	-0.682609	-0.0711089	-0.682609
LOC_Os11g29750	1.44101	-0.676689	-0.0876311	-0.676689
LOC_Os09g16650	1.42497	-0.695826	-0.0333192	-0.695826
LOC_Os12g02000	1.43059	-0.689471	-0.051648	-0.689471
LOC_Os02g03240	1.4445	-0.566301	-0.117294	-0.760902
LOC_Os03g17270	1.4521	-0.59563	-0.136809	-0.719661
LOC_Os06g32870	1.45781	-0.652468	-0.152872	-0.652468
LOC_Os03g40610	1.45426	-0.658045	-0.138167	-0.658045
LOC_Os07g18570	1.45498	-0.656928	-0.141125	-0.656928
LOC_Os11g45200	1.45554	-0.65606	-0.14342	-0.65606
LOC_Os07g41860	1.46723	-0.636079	-0.19507	-0.636079
LOC_Os08g07870	1.46403	-0.641937	-0.180155	-0.641937
LOC_Os01g53200	1.44614	-0.823448	-0.175822	-0.446871
LOC_Os02g30810	1.46543	-0.769868	-0.253162	-0.442402
LOC_Os03g52910	1.44131	-0.871913	-0.296591	-0.272807
LOC_Os05g44650	1.44565	-0.858847	-0.305768	-0.281035
ChrUn.fgenesh.gene.1	1.45552	-0.82384	-0.275574	-0.356105
LOC_Os08g03620	1.44574	-0.8514	-0.232637	-0.361704
LOC_Os12g36070	1.49528	-0.416916	-0.472543	-0.605822
LOC_Os06g34090	1.49089	-0.527608	-0.34948	-0.613799
LOC_Os02g18990	1.49229	-0.569022	-0.354248	-0.569022
LOC_Os05g28120	1.49043	-0.573925	-0.337365	-0.579143
LOC_Os09g37400	1.49045	-0.582728	-0.337633	-0.570087
LOC_Os06g23260	1.49391	-0.574061	-0.371539	-0.54831
LOC_Os09g16550	1.4952	-0.554934	-0.385331	-0.554934
LOC_Os06g32880	1.49845	-0.531581	-0.435292	-0.531581
LOC_Os07g33910	1.49823	-0.533796	-0.430632	-0.533796
LOC_Os06g15110	1.49542	-0.489705	-0.407503	-0.59821
LOC_Os04g16722	1.49744	-0.498065	-0.428122	-0.571249
LOC_Os09g18230	1.49766	-0.4945	-0.433246	-0.569909
LOC_Os06g35920	1.49551	-0.553191	-0.553191	-0.389124
LOC_Os06g18164	1.5	-0.5	-0.5	-0.5
LOC_Os12g04350	1.5	-0.5	-0.5	-0.5
LOC_Os07g33915	1.5	-0.5	-0.5	-0.5
LOC_Os11g45330	1.5	-0.5	-0.5	-0.5
LOC_Os11g28310	1.48521	-0.69246	-0.410991	-0.381758
LOC_Os03g24240	1.49566	-0.603309	-0.425393	-0.466961
LOC_Os03g40600	1.49514	-0.611887	-0.44727	-0.435989
LOC_Os02g18980	1.49387	-0.604967	-0.383989	-0.50491
LOC_Os06g32890	1.49065	-0.641411	-0.370096	-0.479144
LOC_Os01g17060	1.22811	-0.903381	0.395722	-0.720452
LOC_Os11g11970	1.22062	-0.886148	0.411076	-0.745548
LOC_Os07g41840	1.27282	-0.798417	0.32401	-0.798417
LOC_Os03g19750	1.26022	-0.80358	0.346941	-0.80358
LOC_Os07g19140	1.26274	-0.802572	0.342403	-0.802572
LOC_Os11g40890	1.2646	-0.801822	0.339043	-0.801822
LOC_Os11g47290	1.2481	-0.852337	0.36668	-0.762442
LOC_Os07g20240	1.23607	-0.820037	0.389117	-0.805148
LOC_Os12g04100	1.23431	-0.825284	0.392037	-0.80106
LOC_Os08g43210	1.24925	-0.822958	0.366182	-0.792477
LOC_Os06g25680	1.24514	-0.809346	0.37355	-0.809346
LOC_Os09g16449	1.24622	-0.808946	0.371669	-0.808946
LOC_Os11g10300	1.11288	-0.814444	0.576605	-0.875043
LOC_Os11g26350	1.10635	-0.806597	0.585132	-0.884882
LOC_Os11g24800	1.10133	-0.814679	0.592303	-0.878951
LOC_Os11g31700	1.10129	-0.814294	0.592335	-0.879332
LOC_Os11g36000	1.11462	-0.775148	0.571593	-0.911067
LOC_Os06g08710	1.12103	-0.799994	0.564662	-0.885697
LOC_Os11g47030	1.1182	-0.790732	0.567966	-0.89543
LOC_Os01g10130	1.14263	-0.855127	0.535154	-0.822657
LOC_Os02g06480	1.13109	-0.844505	0.551822	-0.83841
LOC_Os01g27580	1.13109	-0.841462	0.551834	-0.841462
LOC_Os06g21710	1.13262	-0.841143	0.549667	-0.841143
LOC_Os11g07720	1.13991	-0.820493	0.539004	-0.858417
LOC_Os11g47453	1.15514	-0.836132	0.517122	-0.836132
LOC_Os01g05890	1.14337	-0.838824	0.534279	-0.838824
LOC_Os06g24240	1.14758	-0.837881	0.528187	-0.837881
LOC_Os02g06779	1.10699	-0.881235	0.584445	-0.810199
LOC_Os08g44780	1.10872	-0.872522	0.582451	-0.818652
LOC_Os11g23238	1.0971	-0.847911	0.598722	-0.847911
LOC_Os05g24240	1.09921	-0.847544	0.595876	-0.847544
LOC_Os06g34970	1.09916	-0.847553	0.595942	-0.847553
LOC_Os01g06680	1.10421	-0.84666	0.589106	-0.84666
LOC_Os09g19160	1.10476	-0.840382	0.58834	-0.852715
LOC_Os02g28180	1.12332	-0.843043	0.562764	-0.843043
LOC_Os05g24270	1.11969	-0.84376	0.56783	-0.84376
LOC_Os11g39450	1.11746	-0.844194	0.570933	-0.844194
LOC_Os06g07590	1.10941	-0.845715	0.582022	-0.845715
LOC_Os07g23210	1.11261	-0.851706	0.577596	-0.8385
LOC_Os01g09340	1.13491	-0.899731	0.543781	-0.778957
LOC_Os07g05870	1.17991	-0.875971	0.47823	-0.782168
LOC_Os12g10900	1.17187	-0.887275	0.489743	-0.774343
LOC_Os01g07140	1.197	-0.777375	0.451557	-0.871186
LOC_Os11g45070	1.18951	-0.766859	0.462353	-0.885001
LOC_Os09g19400	1.15521	-0.796755	0.515911	-0.874364
LOC_Os11g12290	1.15973	-0.791111	0.508949	-0.877571
LOC_Os11g36160	1.17368	-0.775397	0.48713	-0.885409
LOC_Os11g33440	1.16097	-0.772674	0.505761	-0.894055
LOC_Os08g02094	1.16854	-0.758429	0.493223	-0.903338
LOC_Os10g07546	1.17053	-0.766134	0.491023	-0.895423
LOC_Os02g56070	1.22197	-0.797653	0.412541	-0.836862
LOC_Os07g27970	1.22429	-0.800703	0.408809	-0.832392
LOC_Os11g40230	1.21753	-0.81886	0.420191	-0.81886
LOC_Os12g11860	1.2227	-0.826479	0.411581	-0.8078
LOC_Os09g19360	1.19481	-0.825778	0.456748	-0.825778
LOC_Os11g22360	1.2039	-0.823101	0.442301	-0.823101
LOC_Os07g29700	1.17976	-0.84776	0.479901	-0.811896
LOC_Os11g47220	1.17134	-0.832152	0.492966	-0.832152
LOC_Os04g25900	1.17627	-0.830875	0.485484	-0.830875
LOC_Os06g19460	1.17947	-0.830028	0.48059	-0.830028
LOC_Os02g29710	1.18077	-0.82968	0.478595	-0.82968
LOC_Os08g03002	1.18032	-0.829799	0.479273	-0.829799
LOC_Os11g35300	1.33597	-0.767525	0.197714	-0.766159
LOC_Os06g38190	1.33939	-0.751398	0.190033	-0.778025
LOC_Os08g10630	1.33956	-0.748886	0.189587	-0.78026
LOC_Os02g36990	1.33137	-0.801994	0.206544	-0.735926
LOC_Os09g19229	1.31505	-0.777125	0.241936	-0.779862
LOC_Os09g15910	1.31783	-0.777023	0.236216	-0.777023
LOC_Os10g06830	1.31719	-0.777366	0.237546	-0.777366
LOC_Os11g26360	1.32966	-0.770499	0.211335	-0.770499
LOC_Os07g17270	1.32416	-0.773583	0.223001	-0.773583
LOC_Os10g06840	1.32489	-0.773181	0.221471	-0.773181
LOC_Os09g35030	1.30485	-0.826456	0.260748	-0.739147
LOC_Os11g34600	1.29066	-0.79053	0.290404	-0.79053
LOC_Os06g27460	1.28661	-0.792384	0.298163	-0.792384
LOC_Os11g40380	1.28863	-0.791464	0.294302	-0.791464
LOC_Os07g33420	1.29809	-0.787025	0.275963	-0.787025
LOC_Os05g25240	1.30122	-0.785508	0.269799	-0.785508
LOC_Os08g41600	1.30316	-0.784552	0.265943	-0.784552
LOC_Os11g24900	1.35455	-0.755268	0.155985	-0.755268
LOC_Os08g32540	1.36282	-0.730111	0.136132	-0.768843
LOC_Os08g11650	1.36885	-0.745438	0.122025	-0.745438
LOC_Os11g07700	1.36417	-0.748756	0.133347	-0.748756
LOC_Os06g06300	1.3223	-0.719171	0.223998	-0.827127
LOC_Os11g28184	1.31592	-0.726303	0.237639	-0.82726
LOC_Os03g13984	1.35256	-0.688278	0.15582	-0.820104
LOC_Os11g35860	1.34289	-0.71922	0.180549	-0.80422
LOC_Os05g44180	1.19824	-0.712117	0.442128	-0.928247
LOC_Os08g41800	1.20446	-0.699951	0.430419	-0.934926
LOC_Os03g64340	1.20041	-0.726211	0.440836	-0.915037
LOC_Os07g24160	1.20401	-0.74811	0.437928	-0.893824
LOC_Os11g41710	1.21534	-0.73369	0.418213	-0.899861
LOC_Os04g17660	1.26107	-0.666651	0.330731	-0.925148
LOC_Os12g04080	1.25373	-0.695574	0.34884	-0.906997
LOC_Os03g36110	1.22183	-0.641078	0.390616	-0.971371
LOC_Os04g59470	1.23748	-0.640659	0.364961	-0.961777
LOC_Os11g33250	1.19563	-0.664189	0.437162	-0.968608
LOC_Os01g18120	1.2089	-0.664591	0.416586	-0.960899
LOC_Os10g26010	1.21245	-0.649198	0.40753	-0.970784
LOC_Os08g23630	1.31431	-0.651988	0.229275	-0.891595
LOC_Os06g46475	1.30422	-0.628797	0.243467	-0.918887
LOC_Os07g30830	1.29149	-0.650747	0.272632	-0.913375
LOC_Os11g39330	1.24053	-0.722097	0.375315	-0.893752
LOC_Os05g07880	1.2633	-0.762975	0.340081	-0.840407
LOC_Os12g43570	1.24242	-0.766582	0.376713	-0.852548
LOC_Os07g14240	1.27207	-0.727686	0.321169	-0.865548
LOC_Os05g50170	1.28604	-0.742591	0.29705	-0.840494
LOC_Os11g41670	1.28788	-0.756279	0.29461	-0.826208
LOC_Os11g14000	1.28713	-0.687862	0.287972	-0.887245
LOC_Os03g41339	1.30191	-0.694693	0.261217	-0.868438
LOC_Os12g38540	1.31059	-0.700678	0.245232	-0.855142
LOC_Os07g36740	1.20256	-1.09278	0.365625	-0.475402
LOC_Os11g02510	1.24458	-1.10413	0.262995	-0.403441
LOC_Os09g35850	1.24487	-1.06909	0.294132	-0.469915
LOC_Os08g04230	1.26393	-1.05337	0.26264	-0.473203
LOC_Os11g31680	1.2597	-1.0626	0.265182	-0.462283
LOC_Os07g07740	1.32272	-1.04217	0.109648	-0.390204
LOC_Os01g53790	1.34221	-1.00597	0.0867794	-0.423021
LOC_Os03g18729	1.34178	-1.00845	0.0854211	-0.418752
LOC_Os01g43610	1.29745	-1.09477	0.119512	-0.322198
LOC_Os11g09040	1.2564	-1.13427	0.191353	-0.313489
LOC_Os01g09700	1.31425	-0.909819	0.223935	-0.628362
LOC_Os02g20000	1.34386	-0.883011	0.162082	-0.622935
LOC_Os06g32900	1.32752	-0.90016	0.196252	-0.623611
LOC_Os07g14820	1.33187	-0.893849	0.187949	-0.625968
LOC_Os02g15050	1.33673	-0.966099	0.139581	-0.510213
LOC_Os01g07110	1.34414	-0.951886	0.128131	-0.52038
LOC_Os11g27329	1.34811	-0.946854	0.119968	-0.521225
LOC_Os07g01520	1.29088	-0.992603	0.240649	-0.53893
LOC_Os09g06550	1.31487	-0.993337	0.180347	-0.501877
LOC_Os03g04870	1.40219	-0.909984	-0.0403823	-0.451829
LOC_Os08g03630	1.39167	-0.898572	0.0125516	-0.505646
LOC_Os12g02385	1.37054	-0.84645	0.103889	-0.627977
LOC_Os05g20150	1.38529	-0.8399	0.0640566	-0.60945
LOC_Os11g06200	1.38743	-0.837854	0.0583925	-0.607969
LOC_Os02g25910	1.41825	-0.798725	-0.028088	-0.591442
LOC_Os05g51230	1.41977	-0.760254	-0.0225189	-0.636996
LOC_Os03g45230	1.00917	-1.33055	0.443167	-0.121786
LOC_Os07g04480	1.00917	-1.31887	0.466466	-0.156764
LOC_Os02g09910	0.874332	-1.40781	0.502657	0.0308224
LOC_Os08g42430	0.856285	-1.35877	0.634828	-0.132344
LOC_Os03g13210	0.926794	-1.36191	0.527061	-0.0919413
LOC_Os06g10140	0.905128	-1.34699	0.587488	-0.145622
LOC_Os12g04200	0.917911	-1.34299	0.575497	-0.15042
LOC_Os02g53380	1.02761	-1.36567	0.273484	0.0645726
LOC_Os05g39140	1.08302	-1.33467	0.209672	0.041979
LOC_Os02g58740	1.14338	-1.2786	0.223712	-0.0884932
LOC_Os01g02290	1.14962	-1.23915	0.30828	-0.218749
LOC_Os03g01120	1.20373	-1.20579	0.221383	-0.219327
LOC_Os01g24770	0.903239	-1.23273	0.717128	-0.387638
LOC_Os06g30830	0.901898	-1.21345	0.732656	-0.421102
LOC_Os09g08120	0.907905	-1.19277	0.739271	-0.454406
LOC_Os04g58870	0.865413	-1.30054	0.699736	-0.264607
LOC_Os11g48060	0.852946	-1.30228	0.712309	-0.262972
LOC_Os06g35020	0.927793	-1.30212	0.619383	-0.245059
LOC_Os11g31480	0.96957	-1.26822	0.600411	-0.301762
LOC_Os02g56370	1.21666	-0.993228	0.392411	-0.61584
LOC_Os03g11810	1.21535	-0.99313	0.394823	-0.61704
LOC_Os02g39850	1.23132	-0.996207	0.364	-0.599111
LOC_Os11g31940	1.24208	-1.00582	0.338847	-0.575106
LOC_Os11g16590	1.151	-0.959476	0.510983	-0.702503
LOC_Os07g05650	1.14524	-1.01434	0.505067	-0.635962
LOC_Os05g27060	1.17847	-0.972916	0.464464	-0.670016
LOC_Os07g14700	1.17381	-0.992925	0.466301	-0.647181
LOC_Os11g42720	0.995401	-1.15972	0.652564	-0.488243
LOC_Os11g36090	1.037	-1.0902	0.632684	-0.57948
LOC_Os04g49900	1.07292	-1.10463	0.576277	-0.544565
LOC_Os01g13560	1.05874	-1.11393	0.591829	-0.536641
LOC_Os07g15020	1.04566	-1.11945	0.607296	-0.533508
LOC_Os12g42840	1.1212	-1.17902	0.447937	-0.390118
LOC_Os09g32095	1.06688	-1.16087	0.551839	-0.457852
LOC_Os11g01220	1.12477	-1.09953	0.50003	-0.525272
LOC_Os11g09970	0.841748	-1.12821	0.842365	-0.555907
LOC_Os06g33370	0.822646	-1.10395	0.870372	-0.58907
LOC_Os07g07750	0.824831	-1.11746	0.863296	-0.57067
LOC_Os02g06810	0.790418	-1.11402	0.897274	-0.573674
LOC_Os07g01904	0.806854	-1.09577	0.888277	-0.599359
LOC_Os03g56180	0.726967	-1.11285	0.954071	-0.568192
LOC_Os11g08840	0.723568	-1.11901	0.954715	-0.559273
LOC_Os07g41280	0.751991	-1.12659	0.927281	-0.552684
LOC_Os08g45070	0.761201	-1.12594	0.919364	-0.554629
LOC_Os02g08200	0.713331	-1.16154	0.94575	-0.497544
LOC_Os08g40930	0.719256	-1.15873	0.942042	-0.502569
LOC_Os04g26920	0.734807	-1.133	0.939736	-0.541545
LOC_Os08g14830	0.73877	-1.15176	0.928433	-0.515445
LOC_Os10g04180	0.746282	-1.14963	0.922809	-0.519465
LOC_Os11g29410	0.723908	-1.19513	0.919932	-0.448705
LOC_Os02g52950	0.754237	-1.17918	0.901809	-0.476867
LOC_Os05g11630	0.745806	-1.18373	0.906957	-0.469037
LOC_Os01g11250	0.80661	-1.1796	0.852966	-0.47998
LOC_Os07g17280	0.790812	-1.15662	0.879299	-0.513488
LOC_Os12g13940	0.701631	-1.0303	0.998655	-0.669986
LOC_Os02g34940	0.723802	-1.05909	0.973321	-0.638036
LOC_Os08g41850	0.735259	-1.0383	0.968652	-0.665609
LOC_Os10g27360	0.711454	-1.0744	0.979481	-0.616533
LOC_Os01g09420	0.694497	-1.07553	0.993111	-0.612078
LOC_Os06g34570	0.702962	-1.0757	0.986134	-0.613398
LOC_Os05g08910	0.730695	-1.08824	0.959125	-0.601583
LOC_Os06g19210	0.747146	-1.07366	0.949297	-0.622779
LOC_Os06g38470	0.635351	-1.10596	1.0298	-0.559185
LOC_Os07g16600	0.63805	-1.09493	1.03145	-0.574574
LOC_Os01g45670	0.629396	-1.12909	1.02579	-0.526093
LOC_Os06g22850	0.608723	-1.12241	1.04352	-0.529836
LOC_Os10g04270	0.618828	-1.11717	1.0381	-0.53975
LOC_Os07g19444	0.673129	-1.11934	0.9959	-0.549688
LOC_Os12g10750	0.672315	-1.10993	0.999928	-0.562314
LOC_Os07g25420	0.685797	-1.1083	0.989742	-0.567236
LOC_Os11g29710	0.702516	-1.11119	0.975125	-0.566455
LOC_Os11g34270	0.627079	-1.0694	1.0474	-0.60508
LOC_Os02g21190	0.663555	-1.08592	1.0147	-0.59233
LOC_Os07g33680	0.671672	-1.07053	1.01284	-0.613982
LOC_Os03g11160	0.74029	-1.23912	0.878756	-0.379929
LOC_Os07g33790	0.694088	-1.22562	0.927141	-0.395607
LOC_Os09g15250	0.66011	-1.22588	0.954234	-0.388461
LOC_Os03g19980	0.674161	-1.29739	0.889578	-0.266351
LOC_Os07g38630	0.652764	-1.28913	0.913821	-0.277458
LOC_Os08g39480	0.609593	-1.26454	0.965774	-0.310827
LOC_Os11g06370	0.59725	-1.28515	0.958392	-0.270492
LOC_Os11g40840	0.563953	-1.27661	0.988108	-0.275455
LOC_Os08g04150	0.484387	-1.15937	1.10997	-0.434988
LOC_Os05g50820	0.510089	-1.14387	1.10128	-0.467505
LOC_Os06g09688	0.504472	-1.13892	1.10688	-0.47243
LOC_Os07g36830	0.502433	-1.13416	1.11012	-0.478393
LOC_Os07g14514	0.554125	-1.15167	1.06951	-0.471966
LOC_Os06g34790	0.536574	-1.15129	1.08121	-0.46649
LOC_Os02g57870	0.542439	-1.14831	1.0787	-0.472826
LOC_Os11g10400	0.541983	-1.1471	1.07952	-0.474395
LOC_Os12g36590	0.548939	-1.12936	1.08229	-0.501872
LOC_Os02g29530	0.516464	-1.12237	1.10607	-0.500165
LOC_Os11g08210	0.520255	-1.11863	1.10509	-0.506714
LOC_Os10g03400	0.584813	-1.11395	1.06367	-0.534524
LOC_Os12g04610	0.578386	-1.12501	1.06402	-0.517398
LOC_Os10g42150	0.561771	-1.09965	1.08458	-0.546704
LOC_Os07g13540	0.5314	-1.09976	1.10474	-0.536381
LOC_Os01g05620	0.540771	-1.10437	1.097	-0.533406
LOC_Os05g08900	0.544361	-1.10764	1.09348	-0.530193
LOC_Os01g12670	0.696453	-1.18928	0.9461	-0.453268
LOC_Os04g06350	0.6853	-1.19012	0.954746	-0.449922
LOC_Os01g16070	0.642804	-1.16923	0.998449	-0.472026
LOC_Os10g07160	0.660847	-1.15544	0.990911	-0.496315
LOC_Os11g36480	0.55427	-1.17893	1.05658	-0.431914
LOC_Os01g10070	0.590168	-1.16989	1.03653	-0.4568
LOC_Os11g28320	0.590486	-1.16645	1.03793	-0.46197
LOC_Os06g24190	0.573325	-1.1638	1.05106	-0.460579
LOC_Os11g47300	0.575816	-1.15898	1.05157	-0.468407
LOC_Os08g16670	0.609468	-1.22373	0.99356	-0.379296
LOC_Os01g08860	0.590899	-1.1932	1.02424	-0.421943
LOC_Os01g11590	0.569538	-1.19372	1.03868	-0.414492
LOC_Os03g26800	0.578197	-1.20465	1.02677	-0.400321
LOC_Os06g34660	0.33896	-1.05513	1.22853	-0.512358
LOC_Os07g19210	0.35626	-1.05085	1.22124	-0.52665
LOC_Os04g25140	0.348261	-1.01728	1.23453	-0.565514
LOC_Os09g16510	0.340876	-1.01605	1.23856	-0.563386
LOC_Os10g41980	0.339889	-1.01235	1.23998	-0.567524
LOC_Os04g02890	0.357521	-0.988708	1.23631	-0.605123
LOC_Os01g01640	0.379635	-1.01041	1.21982	-0.589053
LOC_Os01g49510	0.372524	-1.0147	1.22259	-0.580413
LOC_Os01g08600	0.441962	-1.01718	1.18331	-0.608094
LOC_Os02g06754	0.445437	-1.00533	1.18387	-0.623975
LOC_Os11g45930	0.447057	-0.992708	1.18546	-0.639809
LOC_Os01g02360	0.476885	-1.00041	1.16584	-0.642317
LOC_Os07g33480	0.472391	-0.984215	1.17166	-0.659835
LOC_Os02g56219	0.474238	-1.10834	1.13731	-0.503204
LOC_Os06g19750	0.487598	-1.10073	1.132	-0.518861
LOC_Os11g40110	0.47783	-1.09481	1.13998	-0.522998
LOC_Os02g29960	0.511783	-1.09692	1.1183	-0.533162
LOC_Os12g22839	0.483826	-1.07465	1.14291	-0.552091
LOC_Os01g02170	0.424625	-1.10061	1.16862	-0.492626
LOC_Os02g29380	0.438664	-1.10575	1.15889	-0.491808
LOC_Os10g14920	0.401787	-1.07495	1.18995	-0.516782
LOC_Os02g08170	0.398338	-1.0885	1.1872	-0.49704
LOC_Os08g43010	0.390079	-1.08275	1.19357	-0.500898
LOC_Os01g57082	0.4036	-1.04998	1.19662	-0.550235
LOC_Os07g43820	0.411433	-1.05523	1.1908	-0.547001
LOC_Os10g07534	0.428395	-1.03004	1.1881	-0.586454
LOC_Os01g33684	0.443295	-1.0525	1.17356	-0.564356
LOC_Os03g14334	0.458769	-1.04854	1.16557	-0.575794
LOC_Os02g15540	0.24346	-1.11058	1.24946	-0.38234
LOC_Os06g38056	0.212205	-1.08932	1.27033	-0.393206
LOC_Os11g44300	0.179159	-1.06125	1.29328	-0.411188
LOC_Os07g28644	0.206755	-1.05913	1.28416	-0.431777
LOC_Os11g38480	0.226437	-1.05834	1.27694	-0.445043
LOC_Os02g56090	0.3169	-1.10766	1.22001	-0.429246
LOC_Os01g07920	0.324163	-1.07948	1.22748	-0.472163
LOC_Os11g47560	0.348311	-1.0913	1.21165	-0.468662
LOC_Os08g43815	0.266104	-1.02744	1.27054	-0.509205
LOC_Os06g27590	0.265062	-1.0607	1.26041	-0.464776
LOC_Os11g47650	0.297303	-1.05731	1.24744	-0.48744
LOC_Os04g58050	0.23054	-0.910445	1.31124	-0.631337
LOC_Os03g17230	0.175477	-0.921511	1.33264	-0.586604
LOC_Os06g08080	0.187993	-0.896219	1.33152	-0.623296
LOC_Os12g08564	0.204638	-0.910932	1.3224	-0.616105
LOC_Os04g56100	0.137164	-0.905639	1.35009	-0.581611
LOC_Os12g38360	0.157811	-0.889102	1.34473	-0.613436
LOC_Os01g25740	0.190794	-0.957494	1.31954	-0.552836
LOC_Os07g42354	0.174894	-0.951898	1.32697	-0.549964
LOC_Os08g42760	0.106742	-0.933426	1.35558	-0.528894
LOC_Os02g36414	0.125032	-0.92309	1.35135	-0.55329
LOC_Os07g02360	0.120735	-0.929459	1.3516	-0.542874
LOC_Os01g13680	0.209238	-0.9957	1.30305	-0.516587
LOC_Os01g21170	0.185351	-1.01484	1.30685	-0.477362
LOC_Os11g29520	0.212469	-1.03317	1.29087	-0.470169
LOC_Os11g40200	0.223162	-1.01772	1.29137	-0.49681
LOC_Os08g42530	0.258539	-0.971459	1.28794	-0.575016
LOC_Os11g25540	0.229309	-0.976711	1.29948	-0.552083
LOC_Os11g38450	0.22371	-0.966419	1.30414	-0.561431
LOC_Os08g03520	0.281534	-0.974535	1.27679	-0.583794
LOC_Os11g38520	0.299421	-0.9748	1.26829	-0.592913
LOC_Os11g37080	0.293286	-0.998337	1.26597	-0.560918
LOC_Os01g06020	0.297672	-1.01769	1.25903	-0.539011
LOC_Os08g15030	0.292428	-1.0085	1.26386	-0.547792
LOC_Os02g29520	0.599641	-1.03751	1.07571	-0.637847
LOC_Os11g24630	0.611546	-1.01954	1.07098	-0.662982
LOC_Os01g02710	0.583528	-0.989088	1.09692	-0.691357
LOC_Os09g19720	0.589952	-1.00171	1.09012	-0.678355
LOC_Os11g45750	0.554529	-1.0102	1.11332	-0.657656
LOC_Os07g02250	0.574336	-1.0112	1.09939	-0.662527
LOC_Os03g61900	0.564715	-1.00253	1.10778	-0.669965
LOC_Os11g45924	0.572217	-0.99768	1.10343	-0.677968
LOC_Os07g14610	0.579627	-1.07975	1.07865	-0.578522
LOC_Os06g40010	0.600459	-1.075	1.06529	-0.590745
LOC_Os09g26550	0.598827	-1.08392	1.06378	-0.578689
LOC_Os03g19940	0.563927	-1.06648	1.0934	-0.590844
LOC_Os10g05020	0.580185	-1.05162	1.08612	-0.61468
LOC_Os04g09604	0.533288	-1.07375	1.11184	-0.571375
LOC_Os04g40440	0.517856	-1.07554	1.12132	-0.563632
LOC_Os09g15284	0.48861	-1.05398	1.14598	-0.580608
LOC_Os01g02130	0.495215	-1.04963	1.14305	-0.588629
LOC_Os01g18280	0.491015	-1.05044	1.14545	-0.586022
LOC_Os12g10810	0.506396	-1.04659	1.13679	-0.596591
LOC_Os07g31190	0.50449	-1.05404	1.13602	-0.586466
LOC_Os12g03880	0.499329	-1.05493	1.13903	-0.583435
LOC_Os02g56130	0.516896	-1.01516	1.13743	-0.639168
LOC_Os06g33970	0.522186	-1.00817	1.13541	-0.649425
LOC_Os06g33810	0.567176	-1.03838	1.09846	-0.62726
LOC_Os11g09474	0.554472	-1.03123	1.10886	-0.632106
LOC_Os01g05630	0.527853	-1.02891	1.12722	-0.626169
LOC_Os04g25990	0.539253	-1.04029	1.11697	-0.615934
LOC_Os02g57330	0.491679	-0.952733	1.16441	-0.703354
LOC_Os06g20200	0.523379	-0.9785	1.13999	-0.684866
LOC_Os04g36670	0.535005	-0.964489	1.13433	-0.70485
LOC_Os06g50580	0.53899	-0.954118	1.13303	-0.717905
LOC_Os01g07950	0.512767	-0.922307	1.15413	-0.744587
LOC_Os02g21790	0.508624	-0.902262	1.15852	-0.764885
LOC_Os03g45779	0.581684	-0.924594	1.10633	-0.763419
LOC_Os01g36040	0.586789	-0.90862	1.10386	-0.782032
LOC_Os11g24790	0.586579	-0.910693	1.10387	-0.779761
LOC_Os02g30760	0.541235	-0.924036	1.13479	-0.751986
LOC_Os06g22100	0.557195	-0.934956	1.1227	-0.744939
LOC_Os12g02310	0.553487	-0.91238	1.12729	-0.768396
LOC_Os10g40820	0.538366	-0.897656	1.13877	-0.779477
LOC_Os01g09270	0.554917	-0.900028	1.12714	-0.78203
LOC_Os11g07060	0.55472	-0.894988	1.12758	-0.787308
LOC_Os05g20470	0.611425	-0.960235	1.08085	-0.732037
LOC_Os05g25350	0.594452	-0.966111	1.09252	-0.720865
LOC_Os12g11930	0.590949	-0.955212	1.09646	-0.7322
LOC_Os11g40140	0.646775	-0.968869	1.05298	-0.73089
LOC_Os11g35200	0.641376	-0.979873	1.05559	-0.717091
LOC_Os11g35425	0.630054	-0.97168	1.06538	-0.723759
LOC_Os06g29350	0.620274	-0.942401	1.07628	-0.754157
LOC_Os06g38760	0.642084	-0.942157	1.05972	-0.759647
LOC_Os11g47330	0.645347	-0.944946	1.05692	-0.757318
LOC_Os12g02670	0.667801	-0.928928	1.04079	-0.779667
LOC_Os01g04430	0.677848	-0.935327	1.03222	-0.774736
LOC_Os08g43810	0.677406	-0.926367	1.03332	-0.784358
LOC_Os07g06500	0.699537	-0.9299	1.01501	-0.784652
LOC_Os07g23169	0.702704	-0.935097	1.01196	-0.77957
LOC_Os05g51050	0.695231	-0.940763	1.01761	-0.772073
LOC_Os06g42100	0.69662	-0.949315	1.01562	-0.76292
LOC_Os02g57340	0.662855	-0.998195	1.036	-0.700663
LOC_Os10g40610	0.66618	-0.99365	1.03415	-0.70668
LOC_Os07g33690	0.684554	-1.00584	1.0174	-0.696111
LOC_Os10g33104	0.678557	-0.989896	1.02492	-0.713583
LOC_Os11g09940	0.684876	-0.993599	1.01925	-0.710524
LOC_Os05g49020	0.679042	-0.975327	1.02671	-0.730421
LOC_Os06g21450	0.710367	-0.973136	1.0014	-0.738633
LOC_Os03g13640	0.700047	-0.992373	1.00709	-0.714768
LOC_Os11g31430	0.706891	-0.993642	1.00124	-0.714491
LOC_Os02g57310	0.449755	-0.796046	1.19883	-0.852542
LOC_Os02g30070	0.459925	-0.8077	1.19262	-0.844841
LOC_Os10g25630	0.448747	-0.808634	1.19974	-0.839855
LOC_Os11g35240	0.446113	-0.809784	1.20142	-0.837749
LOC_Os06g38120	0.454171	-0.821295	1.19643	-0.829309
LOC_Os07g31670	0.461196	-0.826586	1.19198	-0.826586
LOC_Os01g05780	0.445222	-0.83318	1.20203	-0.814072
LOC_Os01g06870	0.444599	-0.827943	1.20246	-0.819111
LOC_Os01g06876	0.448255	-0.830331	1.20015	-0.818077
LOC_Os01g32150	0.441112	-0.822878	1.20464	-0.822878
LOC_Os07g17430	0.442814	-0.823198	1.20358	-0.823198
LOC_Os02g34610	0.433886	-0.821508	1.20913	-0.821508
LOC_Os05g20540	0.431103	-0.820975	1.21085	-0.820975
LOC_Os07g33580	0.431841	-0.821117	1.21039	-0.821117
LOC_Os10g41838	0.467556	-0.860985	1.18735	-0.793918
LOC_Os12g03630	0.463818	-0.844518	1.19015	-0.809449
LOC_Os02g32440	0.497305	-0.875369	1.16754	-0.789474
LOC_Os06g08560	0.508096	-0.875635	1.16039	-0.792847
LOC_Os08g06550	0.516678	-0.871586	1.1548	-0.799889
LOC_Os03g26229	0.525491	-0.826808	1.14937	-0.848054
LOC_Os11g07120	0.520598	-0.828729	1.15274	-0.844612
LOC_Os06g29010	0.522575	-0.837	1.15142	-0.837
LOC_Os10g14795	0.521395	-0.836813	1.15223	-0.836813
LOC_Os07g20330	0.529738	-0.838123	1.14651	-0.838123
LOC_Os10g07400	0.529931	-0.838153	1.14637	-0.838153
LOC_Os11g11940	0.532695	-0.839104	1.14447	-0.838056
LOC_Os11g46280	0.533082	-0.83864	1.1442	-0.83864
LOC_Os09g17146	0.502475	-0.851504	1.16486	-0.815826
LOC_Os08g03020	0.508496	-0.834736	1.16098	-0.834736
LOC_Os11g09470	0.502152	-0.833691	1.16523	-0.833691
LOC_Os08g02990	0.49665	-0.839003	1.16888	-0.826524
LOC_Os06g38350	0.497546	-0.832923	1.1683	-0.832923
LOC_Os11g29920	0.495765	-0.832624	1.16948	-0.832624
LOC_Os06g32820	0.49254	-0.83208	1.17162	-0.83208
LOC_Os06g38650	0.494319	-0.834083	1.17044	-0.830677
ChrSy.fgenesh.gene.33	0.490551	-0.813524	1.17277	-0.849796
LOC_Os01g06900	0.499956	-0.827327	1.16668	-0.839307
LOC_Os11g29970	0.495725	-0.822544	1.16946	-0.84264
LOC_Os11g46870	0.507816	-0.818271	1.1613	-0.850845
LOC_Os11g12590	0.49984	-0.816976	1.16664	-0.849505
LOC_Os11g39300	0.50103	-0.814273	1.1658	-0.852553
LOC_Os07g09760	0.481175	-0.831111	1.17908	-0.829148
LOC_Os11g09840	0.480159	-0.829953	1.17975	-0.829953
LOC_Os11g47240	0.48975	-0.827984	1.17345	-0.83522
LOC_Os12g11720	0.489134	-0.8315	1.17387	-0.8315
LOC_Os06g24930	0.489326	-0.831533	1.17374	-0.831533
LOC_Os06g38110	0.489438	-0.831552	1.17367	-0.831552
LOC_Os07g31020	0.473484	-0.828783	1.18408	-0.828783
LOC_Os06g38150	0.47555	-0.829147	1.18274	-0.829147
LOC_Os07g33720	0.475552	-0.829147	1.18274	-0.829147
LOC_Os07g24320	0.471163	-0.828372	1.18558	-0.828372
LOC_Os11g39280	0.468747	-0.827943	1.18714	-0.827943
LOC_Os08g06840	0.48104	-0.815278	1.17906	-0.844826
LOC_Os12g12765	0.472078	-0.814002	1.18489	-0.842963
LOC_Os11g10990	0.438889	-0.727399	1.20176	-0.913253
LOC_Os08g04480	0.466221	-0.783338	1.18782	-0.870698
LOC_Os06g17410	0.457758	-0.778918	1.19309	-0.871934
LOC_Os11g39680	0.462988	-0.776016	1.18958	-0.876551
LOC_Os06g28870	0.481361	-0.795755	1.17838	-0.863989
LOC_Os02g57305	0.484074	-0.779066	1.1759	-0.880905
LOC_Os11g05570	0.470668	-0.777237	1.18464	-0.878069
LOC_Os05g24520	0.464427	-0.758067	1.18762	-0.89398
LOC_Os12g02350	0.43573	-0.774549	1.20691	-0.868091
LOC_Os08g45060	0.538348	-0.739204	1.1357	-0.934846
LOC_Os11g47210	0.562463	-0.770188	1.12093	-0.913209
LOC_Os06g18020	0.582672	-0.784815	1.10709	-0.904943
LOC_Os07g26750	0.566826	-0.787326	1.11884	-0.898342
LOC_Os11g44970	0.542855	-0.788038	1.13606	-0.890879
LOC_Os03g44974	0.536832	-0.773301	1.13947	-0.903005
LOC_Os11g39710	0.538984	-0.762164	1.13719	-0.914007
LOC_Os03g32330	0.516976	-0.807998	1.15485	-0.863828
LOC_Os08g41560	0.505571	-0.804165	1.16249	-0.8639
LOC_Os11g40450	0.507695	-0.790013	1.16054	-0.878222
LOC_Os11g30370	0.526496	-0.790526	1.14765	-0.883616
LOC_Os11g32780	0.518407	-0.787027	1.15307	-0.884455
LOC_Os07g26740	0.549912	-0.813564	1.13206	-0.868412
LOC_Os08g02996	0.540501	-0.833918	1.13903	-0.84561
LOC_Os01g33720	0.545512	-0.840526	1.13554	-0.840526
LOC_Os06g31390	0.543888	-0.840283	1.13668	-0.840283
LOC_Os11g23236	0.541714	-0.839956	1.1382	-0.839956
LOC_Os02g40330	0.539024	-0.839549	1.14007	-0.839549
LOC_Os06g28730	0.540261	-0.839736	1.13921	-0.839736
LOC_Os11g23080	0.550537	-0.842526	1.132	-0.840015
LOC_Os11g44430	0.556067	-0.846876	1.12808	-0.837272
LOC_Os01g05760	0.556911	-0.842202	1.12749	-0.842202
LOC_Os04g46800	0.555602	-0.842012	1.12842	-0.842012
LOC_Os01g02530	0.557664	-0.834345	1.12693	-0.850245
LOC_Os06g48570	0.562612	-0.839318	1.12342	-0.846718
LOC_Os10g42404	0.561342	-0.84284	1.12434	-0.84284
LOC_Os03g29340	0.407087	-0.960407	1.21443	-0.661108
LOC_Os11g47160	0.406143	-0.970758	1.21324	-0.648628
LOC_Os03g14254	0.405393	-0.92152	1.22068	-0.704553
LOC_Os07g17390	0.402196	-0.922016	1.22246	-0.702643
LOC_Os10g22110	0.378798	-0.907729	1.23726	-0.708328
LOC_Os11g19220	0.378719	-0.91703	1.2363	-0.697989
LOC_Os11g06234	0.353477	-0.926908	1.24887	-0.67544
LOC_Os01g12381	0.381182	-0.9514	1.23035	-0.660133
LOC_Os08g14880	0.368624	-0.945451	1.23812	-0.66129
LOC_Os05g24470	0.341717	-0.969445	1.24831	-0.620584
LOC_Os05g40950	0.341341	-0.960134	1.25019	-0.631394
LOC_Os05g40285	0.306269	-0.939485	1.27136	-0.63814
LOC_Os09g03750	0.330464	-0.941589	1.25884	-0.647713
LOC_Os02g40110	0.325291	-0.898332	1.26708	-0.69404
LOC_Os11g08110	0.287888	-0.895153	1.28634	-0.679077
LOC_Os11g47180	0.277156	-0.912129	1.2895	-0.654525
LOC_Os05g30030	0.301111	-0.917038	1.27716	-0.661235
LOC_Os07g33240	0.300765	-0.907851	1.2785	-0.671411
LOC_Os11g37050	0.442629	-0.881936	1.20194	-0.762633
LOC_Os09g36830	0.431024	-0.892411	1.20829	-0.746901
LOC_Os12g03601	0.436626	-0.896785	1.20457	-0.74441
LOC_Os11g25454	0.468794	-0.902398	1.18425	-0.750644
LOC_Os03g47350	0.457422	-0.882006	1.19278	-0.768191
LOC_Os11g07250	0.467168	-0.875714	1.18698	-0.778433
LOC_Os01g06882	0.388752	-0.857867	1.23528	-0.766168
LOC_Os07g18158	0.399538	-0.854368	1.22916	-0.77433
LOC_Os11g37060	0.397983	-0.856638	1.22998	-0.771322
LOC_Os05g25430	0.395783	-0.878727	1.23005	-0.747107
LOC_Os10g41999	0.408333	-0.876779	1.22286	-0.754413
LOC_Os06g21369	0.381804	-0.890779	1.23714	-0.728165
LOC_Os11g23790	0.350825	-0.887474	1.25456	-0.71791
LOC_Os11g08200	0.364157	-0.85479	1.2494	-0.758766
LOC_Os11g44700	0.37652	-0.861913	1.24208	-0.756687
LOC_Os06g37610	0.335672	-0.855043	1.26501	-0.745638
LOC_Os02g57350	0.351206	-0.862013	1.25618	-0.745378
LOC_Os11g45920	0.346766	-0.860263	1.25871	-0.745215
LOC_Os05g11320	0.272997	-0.864	1.29658	-0.705581
LOC_Os02g31230	0.310132	-0.842147	1.27919	-0.747177
LOC_Os11g20500	0.316555	-0.862008	1.27472	-0.729265
LOC_Os05g51190	0.211067	-0.830896	1.32799	-0.708164
LOC_Os02g11790	0.204584	-0.802852	1.33224	-0.733971
LOC_Os06g05710	0.20018	-0.791014	1.33457	-0.743738
LOC_Os09g17560	0.208267	-0.76968	1.33109	-0.76968
LOC_Os11g24120	0.202391	-0.770909	1.33381	-0.765296
LOC_Os04g26360	0.232212	-0.772749	1.31976	-0.779218
LOC_Os12g39280	0.232856	-0.776153	1.31945	-0.776153
LOC_Os07g18980	0.216121	-0.771769	1.32742	-0.771769
LOC_Os12g01880	0.221874	-0.773286	1.3247	-0.773286
LOC_Os03g35640	0.219732	-0.773578	1.32571	-0.771867
LOC_Os07g11550	0.220128	-0.772827	1.32553	-0.772827
LOC_Os06g32360	0.277286	-0.787349	1.29741	-0.787349
LOC_Os11g02290	0.282621	-0.788649	1.29468	-0.788649
LOC_Os02g57940	0.257266	-0.770412	1.30743	-0.794289
LOC_Os06g38140	0.257311	-0.782396	1.30748	-0.782396
LOC_Os07g24280	0.253746	-0.781498	1.30925	-0.781498
LOC_Os01g15399	0.270269	-0.813257	1.30061	-0.75762
LOC_Os11g09710	0.247947	-0.792359	1.31204	-0.767625
LOC_Os01g01270	0.2534	-0.789919	1.30939	-0.772867
LOC_Os03g35600	0.250817	-0.789884	1.31066	-0.77159
LOC_Os01g05180	0.352447	-0.709317	1.25291	-0.896035
LOC_Os11g47680	0.390333	-0.750996	1.23357	-0.872903
LOC_Os12g11420	0.387862	-0.740473	1.23439	-0.881782
LOC_Os01g01350	0.305847	-0.708477	1.27915	-0.876521
LOC_Os08g44850	0.303631	-0.732167	1.28196	-0.85342
LOC_Os01g08010	0.323535	-0.759292	1.27236	-0.836602
LOC_Os11g38910	0.344968	-0.746358	1.2598	-0.858406
LOC_Os02g51820	0.321676	-0.799739	1.27408	-0.796022
LOC_Os12g35110	0.331301	-0.800078	1.26885	-0.800078
LOC_Os01g02740	0.336172	-0.801177	1.26618	-0.801177
LOC_Os02g55510	0.336317	-0.80121	1.2661	-0.80121
LOC_Os02g29290	0.315186	-0.773247	1.27732	-0.819262
LOC_Os11g25470	0.320323	-0.786965	1.27476	-0.80812
LOC_Os06g38670	0.360692	-0.82908	1.25224	-0.783852
LOC_Os05g09480	0.322564	-0.824738	1.27326	-0.771084
LOC_Os06g48800	0.339292	-0.827786	1.26413	-0.775639
LOC_Os08g04120	0.33278	-0.831432	1.26757	-0.768921
LOC_Os11g47640	0.427971	-0.811638	1.21274	-0.829069
LOC_Os01g33710	0.41849	-0.818526	1.21856	-0.818526
LOC_Os06g32790	0.418291	-0.818487	1.21868	-0.818487
LOC_Os05g14990	0.426575	-0.820103	1.21363	-0.820103
LOC_Os05g50650	0.422527	-0.819316	1.21611	-0.819316
LOC_Os09g32860	0.422748	-0.819359	1.21597	-0.819359
LOC_Os07g27390	0.412582	-0.805294	1.22207	-0.829354
LOC_Os08g42290	0.408048	-0.816457	1.22486	-0.816457
LOC_Os09g17370	0.409767	-0.8168	1.22383	-0.8168
LOC_Os01g16370	0.419383	-0.832424	1.21793	-0.804886
LOC_Os09g20040	0.396014	-0.835128	1.23181	-0.792699
LOC_Os01g19630	0.355731	-0.78429	1.25508	-0.826517
LOC_Os11g45420	0.354517	-0.805246	1.25598	-0.805246
LOC_Os09g16995	0.36224	-0.806925	1.25161	-0.806925
LOC_Os04g13710	0.359015	-0.806226	1.25344	-0.806226
LOC_Os11g39530	0.36052	-0.806553	1.25259	-0.806553
LOC_Os06g27540	0.398638	-0.792953	1.23025	-0.835937
LOC_Os08g41580	0.38735	-0.791126	1.23692	-0.833139
LOC_Os11g20239	0.38617	-0.795773	1.23769	-0.82809
LOC_Os07g05700	0.382654	-0.818733	1.23984	-0.803765
LOC_Os01g06750	0.378431	-0.810377	1.24232	-0.810377
LOC_Os07g26320	0.385614	-0.81188	1.23815	-0.81188
LOC_Os06g45770	0.381026	-0.810922	1.24082	-0.810922
LOC_Os06g48240	0.383043	-0.811344	1.23964	-0.811344
LOC_Os11g12240	0.380861	-0.803112	1.24088	-0.818634
LOC_Os05g04215	0.372163	-0.809051	1.24594	-0.809051
LOC_Os05g16410	0.372588	-0.809142	1.2457	-0.809142
LOC_Os02g40180	0.370032	-0.808598	1.24716	-0.808598
LOC_Os06g38710	0.367934	-0.808149	1.24836	-0.808149
LOC_Os01g45700	1.10867	-0.464563	0.498804	-1.14291
LOC_Os12g40460	1.09093	-0.428727	0.507585	-1.16979
LOC_Os09g25330	1.03634	-0.520493	0.614441	-1.13029
LOC_Os10g36740	1.05563	-0.544617	0.598448	-1.10946
LOC_Os06g19970	1.10184	-0.507726	0.525031	-1.11915
LOC_Os11g35450	1.11505	-0.534533	0.51672	-1.09724
LOC_Os06g05510	1.08128	-0.525776	0.558939	-1.11444
LOC_Os09g26670	1.07789	-0.479972	0.546331	-1.14425
LOC_Os03g61910	1.12991	-0.579249	0.510847	-1.06151
LOC_Os08g01170	1.14853	-0.595966	0.489559	-1.04213
LOC_Os01g02080	1.15618	-0.565783	0.469275	-1.05967
LOC_Os07g28610	1.15976	-0.55478	0.46046	-1.06544
LOC_Os06g11330	1.13701	-0.538328	0.487487	-1.08617
LOC_Os08g43790	1.14521	-0.556629	0.482068	-1.07064
LOC_Os02g49850	1.06541	-0.629883	0.610887	-1.04641
LOC_Os06g10109	1.0815	-0.638724	0.592361	-1.03513
LOC_Os07g40730	1.0974	-0.592445	0.559072	-1.06403
LOC_Os11g47690	1.08672	-0.585734	0.571231	-1.07222
LOC_Os07g43120	1.12278	-0.607032	0.528859	-1.0446
LOC_Os12g01210	1.1227	-0.599093	0.526728	-1.05033
LOC_Os06g41870	1.11825	-0.617108	0.537826	-1.03896
LOC_Os11g22350	1.10756	-0.617311	0.552389	-1.04264
LOC_Os06g16030	0.995561	-0.693321	0.709835	-1.01208
LOC_Os11g32940	0.986071	-0.708122	0.723464	-1.00141
LOC_Os11g23770	0.966424	-0.638295	0.731695	-1.05982
LOC_Os11g25100	0.931758	-0.66385	0.775783	-1.04369
LOC_Os12g01449	0.997386	-0.630535	0.694172	-1.06102
LOC_Os08g05690	1.00009	-0.606872	0.684924	-1.07815
LOC_Os11g33394	0.988202	-0.612778	0.700401	-1.07582
LOC_Os04g13190	0.97319	-0.578361	0.70825	-1.10308
LOC_Os05g31890	1.00933	-0.575412	0.665093	-1.09901
LOC_Os07g23520	1.00016	-0.579263	0.677124	-1.09802
LOC_Os02g10830	1.02381	-0.60579	0.656282	-1.0743
LOC_Os08g41460	1.03974	-0.626481	0.642217	-1.05547
LOC_Os07g14740	1.03324	-0.657325	0.657523	-1.03344
LOC_Os08g43310	1.00156	-0.665278	0.697237	-1.03351
LOC_Os07g22940	1.07912	-0.721632	0.612094	-0.969581
LOC_Os03g45344	1.03341	-0.694923	0.664978	-1.00347
LOC_Os02g03900	1.05192	-0.703885	0.643737	-0.991772
LOC_Os07g16364	1.05306	-0.692895	0.64032	-1.00048
LOC_Os12g12470	1.13008	-0.74544	0.547019	-0.931664
LOC_Os08g45200	1.14331	-0.714849	0.524029	-0.952487
LOC_Os09g10080	1.14302	-0.728605	0.526542	-0.940955
LOC_Os05g50300	1.13682	-0.680091	0.526895	-0.98362
LOC_Os11g09690	1.13186	-0.70464	0.538426	-0.965646
LOC_Os04g44930	1.11611	-0.675711	0.554632	-0.995033
LOC_Os11g45160	1.11723	-0.649769	0.547408	-1.01487
LOC_Os03g57660	0.887542	-0.47765	0.769762	-1.17965
LOC_Os04g09654	0.894147	-0.512758	0.774928	-1.15632
LOC_Os12g40940	0.906356	-0.514328	0.762407	-1.15444
LOC_Os07g40150	0.928209	-0.550701	0.750368	-1.12788
LOC_Os02g41720	0.967451	-0.518146	0.695844	-1.14515
LOC_Os11g10320	0.978451	-0.510415	0.680471	-1.14851
LOC_Os03g15530	1.00305	-0.444103	0.626188	-1.18514
LOC_Os06g15260	1.01027	-0.489489	0.635195	-1.15598
LOC_Os08g10150	0.888013	-0.41085	0.743456	-1.22062
LOC_Os03g30840	0.960307	-0.397743	0.657166	-1.21973
LOC_Os09g16280	0.94236	-0.444756	0.697333	-1.19494
LOC_Os06g23870	0.826245	-0.556049	0.857783	-1.12798
LOC_Os06g41120	0.843801	-0.57603	0.845997	-1.11377
LOC_Os05g49164	0.77615	-0.57967	0.912272	-1.10875
LOC_Os07g28480	0.758666	-0.564679	0.924463	-1.11845
LOC_Os11g01230	0.759886	-0.560287	0.922143	-1.12174
LOC_Os09g04624	0.776412	-0.609546	0.919492	-1.08636
LOC_Os01g23870	0.807458	-0.608508	0.889954	-1.0889
LOC_Os11g36740	0.810458	-0.598119	0.884504	-1.09684
LOC_Os11g29140	0.901479	-0.679015	0.811137	-1.0336
LOC_Os07g13234	0.878355	-0.649181	0.829022	-1.0582
LOC_Os07g28614	0.879171	-0.662926	0.831081	-1.04733
LOC_Os11g28600	0.870865	-0.671494	0.841276	-1.04065
LOC_Os07g02260	0.879934	-0.597862	0.815127	-1.0972
LOC_Os02g57110	0.903212	-0.634977	0.79997	-1.0682
LOC_Os04g03380	0.92908	-0.61292	0.766895	-1.08306
LOC_Os11g47039	0.840895	-0.728154	0.880735	-0.993476
LOC_Os12g29820	0.826776	-0.704432	0.89086	-1.0132
LOC_Os07g41400	0.829695	-0.664975	0.880928	-1.04565
LOC_Os03g19700	0.81081	-0.685405	0.902943	-1.02835
LOC_Os06g08670	0.792469	-0.691847	0.921357	-1.02198
LOC_Os06g38210	0.804759	-0.699182	0.911041	-1.01662
LOC_Os09g03980	0.911562	-0.724538	0.808323	-0.995346
LOC_Os11g45850	0.925283	-0.713986	0.792058	-1.00335
LOC_Os04g35880	0.903354	-0.741328	0.819336	-0.981362
LOC_Os09g25370	0.869476	-0.738569	0.853774	-0.984681
LOC_Os06g24070	0.874192	-0.721774	0.846617	-0.999035
LOC_Os09g20390	0.881661	-0.71336	0.837703	-1.006
LOC_Os01g72300	0.753679	-0.685821	0.955848	-1.02371
LOC_Os09g17870	0.761033	-0.677515	0.947765	-1.03128
LOC_Os07g40240	0.742296	-0.705573	0.969183	-1.00591
LOC_Os08g41400	0.734538	-0.688519	0.973317	-1.01934
LOC_Os06g48860	0.668818	-0.676076	1.02724	-1.01999
LOC_Os12g07180	0.657465	-0.67892	1.03703	-1.01557
LOC_Os01g04750	0.675725	-0.688231	1.02352	-1.01101
LOC_Os11g06930	0.692468	-0.685199	1.00903	-1.0163
LOC_Os06g34390	0.691185	-0.638146	1.00149	-1.05453
LOC_Os12g02150	0.704082	-0.607625	0.983859	-1.08032
LOC_Os09g32290	0.568788	-0.629879	1.09775	-1.03666
LOC_Os02g17730	0.630799	-0.652295	1.05391	-1.03241
LOC_Os11g37400	0.627169	-0.653106	1.05695	-1.03101
LOC_Os01g28450	0.601531	-0.76991	1.09197	-0.923586
LOC_Os01g12060	0.614244	-0.766646	1.08202	-0.929619
LOC_Os06g38890	0.61654	-0.767985	1.08036	-0.928919
LOC_Os06g50070	0.610019	-0.748828	1.08368	-0.944868
LOC_Os07g26700	0.629853	-0.761937	1.06954	-0.937455
LOC_Os08g42210	0.590947	-0.701578	1.09273	-0.982097
LOC_Os08g39330	0.582096	-0.690454	1.09787	-0.989509
LOC_Os08g42800	0.582187	-0.698571	1.09893	-0.982549
LOC_Os06g38900	0.650919	-0.724817	1.04893	-0.975033
LOC_Os07g05510	0.618789	-0.727447	1.07463	-0.965969
LOC_Os09g31080	0.610904	-0.72235	1.08012	-0.968679
LOC_Os01g05440	0.631462	-0.713007	1.06292	-0.981371
LOC_Os03g29360	0.626356	-0.719381	1.06775	-0.974723
LOC_Os01g02850	0.791818	-0.739687	0.929059	-0.981191
LOC_Os07g23540	0.791046	-0.734538	0.929113	-0.985621
LOC_Os07g28300	0.76993	-0.756053	0.951053	-0.96493
LOC_Os11g21890	0.787227	-0.752591	0.934859	-0.969495
LOC_Os11g46300	0.785368	-0.781945	0.939498	-0.942921
LOC_Os05g03972	0.795428	-0.773485	0.929447	-0.95139
LOC_Os11g29990	0.796209	-0.764378	0.927819	-0.959651
LOC_Os01g14770	0.815753	-0.801168	0.912645	-0.92723
LOC_Os06g24420	0.80938	-0.796606	0.91834	-0.931115
LOC_Os01g16060	0.819409	-0.789928	0.908338	-0.937819
LOC_Os11g20310	0.809037	-0.787034	0.917922	-0.939924
LOC_Os11g40770	0.824504	-0.80003	0.904236	-0.92871
LOC_Os02g31140	0.83994	-0.806675	0.889795	-0.923061
LOC_Os11g07860	0.841864	-0.798823	0.887385	-0.930426
LOC_Os06g39660	0.831207	-0.747273	0.892687	-0.976621
LOC_Os02g55670	0.818305	-0.763848	0.906964	-0.961421
LOC_Os11g39254	0.829497	-0.766855	0.896555	-0.959196
LOC_Os12g42640	0.833391	-0.775001	0.893607	-0.951997
LOC_Os11g35420	0.840186	-0.773609	0.886874	-0.953452
LOC_Os12g10870	0.838736	-0.778575	0.888759	-0.94892
LOC_Os09g17049	0.860926	-0.769075	0.865972	-0.957822
LOC_Os07g19540	0.852917	-0.752556	0.872087	-0.972449
LOC_Os01g12760	0.849644	-0.750337	0.875054	-0.974361
LOC_Os08g42480	0.850042	-0.750035	0.874625	-0.974632
LOC_Os06g19220	0.720145	-0.830158	1.00004	-0.890027
LOC_Os06g38730	0.733287	-0.838577	0.989004	-0.883714
LOC_Os09g20579	0.730742	-0.835979	0.991133	-0.885896
LOC_Os07g13834	0.736222	-0.827664	0.986138	-0.894696
LOC_Os11g09864	0.729524	-0.828352	0.991949	-0.893121
LOC_Os09g26530	0.729622	-0.846898	0.992324	-0.875047
LOC_Os11g39160	0.735139	-0.852905	0.987643	-0.869876
LOC_Os07g23930	0.720726	-0.842833	0.999864	-0.877758
LOC_Os11g46950	0.72347	-0.841639	0.997501	-0.879333
LOC_Os08g11760	0.721514	-0.850725	0.999307	-0.870096
LOC_Os11g47310	0.724729	-0.84957	0.996553	-0.871712
LOC_Os11g40390	0.768281	-0.84679	0.958387	-0.879878
LOC_Os07g23030	0.767745	-0.837497	0.958654	-0.888902
LOC_Os11g12040	0.763686	-0.840983	0.962376	-0.885078
LOC_Os11g45050	0.763664	-0.841583	0.962409	-0.88449
LOC_Os11g10530	0.743129	-0.838722	0.980464	-0.88487
LOC_Os07g17184	0.752209	-0.844583	0.972631	-0.880256
LOC_Os08g11720	0.755716	-0.850239	0.969628	-0.875105
LOC_Os03g20780	0.748091	-0.852415	0.976366	-0.872042
LOC_Os11g11810	0.745968	-0.843681	0.978093	-0.880379
LOC_Os07g28340	0.746348	-0.84656	0.977813	-0.8776
LOC_Os07g29950	0.746521	-0.848071	0.977685	-0.876136
LOC_Os11g12000	0.747123	-0.847591	0.977151	-0.876683
LOC_Os06g41240	0.746459	-0.872667	0.977786	-0.851578
LOC_Os09g26554	0.743562	-0.868563	0.980352	-0.85535
LOC_Os01g33760	0.744179	-0.860399	0.979836	-0.863616
LOC_Os07g29940	0.742123	-0.861876	0.981628	-0.861876
LOC_Os01g06520	0.753456	-0.858271	0.971696	-0.866881
LOC_Os06g29250	0.747835	-0.862239	0.976643	-0.862239
LOC_Os01g04500	0.750552	-0.863533	0.974259	-0.861279
LOC_Os06g27730	0.751887	-0.862487	0.973087	-0.862487
LOC_Os12g12090	0.762429	-0.856489	0.963738	-0.869677
LOC_Os11g20384	0.756348	-0.862345	0.969154	-0.863157
LOC_Os06g38480	0.759563	-0.862935	0.966307	-0.862935
LOC_Os06g42205	0.758934	-0.862899	0.966865	-0.862899
LOC_Os06g25605	0.767946	-0.863727	0.958837	-0.863056
LOC_Os01g19270	0.766061	-0.863292	0.960523	-0.863292
LOC_Os07g19130	0.7642	-0.863192	0.962184	-0.863192
LOC_Os11g40820	0.770865	-0.859489	0.956211	-0.867587
LOC_Os01g48650	0.772137	-0.863607	0.955076	-0.863607
LOC_Os07g20164	0.774019	-0.863701	0.953382	-0.863701
LOC_Os08g42770	0.723481	-0.80963	0.996323	-0.910173
LOC_Os11g12340	0.726757	-0.816716	0.993861	-0.903902
LOC_Os11g40760	0.7248	-0.819039	0.995645	-0.901405
LOC_Os08g43140	0.712553	-0.810518	1.00568	-0.907712
LOC_Os01g08880	0.712838	-0.817541	1.00577	-0.901066
LOC_Os11g11950	0.717636	-0.821578	1.00187	-0.897925
LOC_Os04g26320	0.710447	-0.799009	1.00681	-0.918249
LOC_Os06g04250	0.698647	-0.798727	1.01671	-0.916634
LOC_Os02g30600	0.711517	-0.787636	1.00514	-0.929017
LOC_Os11g19800	0.723201	-0.799193	0.995958	-0.919967
LOC_Os11g46210	0.720807	-0.793799	0.997656	-0.924664
LOC_Os09g25950	0.743425	-0.814421	0.979298	-0.908302
LOC_Os11g34610	0.7371	-0.809061	0.984536	-0.912575
LOC_Os07g29470	0.754843	-0.822301	0.969613	-0.902155
LOC_Os06g41270	0.753172	-0.816403	0.970823	-0.907591
LOC_Os11g47670	0.753291	-0.816002	0.970697	-0.907987
LOC_Os08g41690	0.756817	-0.830429	0.968178	-0.894565
LOC_Os10g07004	0.748951	-0.828111	0.97504	-0.89588
LOC_Os11g34790	0.748403	-0.823456	0.975343	-0.900289
LOC_Os06g38770	0.776618	-0.811713	0.94958	-0.914485
LOC_Os10g43030	0.770994	-0.81194	0.954679	-0.913733
LOC_Os11g43860	0.77088	-0.813662	0.954874	-0.912093
LOC_Os01g08870	0.765209	-0.818372	0.960206	-0.907043
LOC_Os06g12480	0.773854	-0.824882	0.952719	-0.90169
LOC_Os02g28920	0.774418	-0.823418	0.952147	-0.903148
LOC_Os11g27120	0.773953	-0.823715	0.95258	-0.902819
LOC_Os11g09850	0.763923	-0.788209	0.959469	-0.935183
LOC_Os11g37759	0.762953	-0.791144	0.960561	-0.932371
LOC_Os03g39110	0.767017	-0.805243	0.957873	-0.919646
LOC_Os05g24460	0.769413	-0.79793	0.955243	-0.926726
LOC_Os11g23242	0.773335	-0.803161	0.952047	-0.922221
LOC_Os10g07420	0.742123	-0.741486	0.97422	-0.974857
LOC_Os12g42060	0.713616	-0.727423	0.997235	-0.983428
LOC_Os02g18220	0.745924	-0.777808	0.974614	-0.94273
LOC_Os11g11550	0.72942	-0.786854	0.989748	-0.932313
LOC_Os12g08930	0.732771	-0.788116	0.98694	-0.931595
LOC_Os03g45220	0.737352	-0.791079	0.983174	-0.929448
LOC_Os12g01150	0.733916	-0.79254	0.986268	-0.927644
LOC_Os06g21760	0.725352	-0.751504	0.990001	-0.963849
LOC_Os07g13370	0.716619	-0.759964	0.998395	-0.95505
LOC_Os07g42580	0.727868	-0.773491	0.989993	-0.944369
LOC_Os07g13360	0.7132	-0.770806	1.00234	-0.944733
LOC_Os08g02670	0.711833	-0.776449	1.00399	-0.939374
LOC_Os07g26840	0.666201	-0.755444	1.03999	-0.950743
LOC_Os02g40200	0.696522	-0.767526	1.01612	-0.94512
LOC_Os11g29720	0.692294	-0.748664	1.01779	-0.961421
LOC_Os07g28590	0.663536	-0.80687	1.04594	-0.902604
LOC_Os08g43040	0.65636	-0.797428	1.05118	-0.910117
LOC_Os09g19136	0.661022	-0.79788	1.04748	-0.91062
LOC_Os11g35840	0.679543	-0.800287	1.0326	-0.911861
LOC_Os01g09384	0.682935	-0.788397	1.02907	-0.923606
LOC_Os06g22925	0.692874	-0.790544	1.021	-0.923327
LOC_Os08g42320	0.692103	-0.787401	1.02142	-0.92612
LOC_Os11g09460	0.737283	-0.966269	0.979513	-0.750528
LOC_Os01g02960	0.729678	-0.93873	0.988976	-0.779924
LOC_Os10g04570	0.723715	-0.950161	0.992937	-0.766491
LOC_Os05g47750	0.764591	-0.925945	0.959599	-0.798246
LOC_Os09g26180	0.779104	-0.928303	0.946414	-0.797214
LOC_Os06g08750	0.74866	-0.942376	0.972264	-0.778549
LOC_Os11g43820	0.767252	-0.94867	0.955259	-0.773841
LOC_Os09g15365	0.791113	-0.914528	0.936397	-0.812982
LOC_Os11g31660	0.792305	-0.896702	0.936147	-0.83175
LOC_Os08g02904	0.75218	-0.884514	0.972562	-0.840228
LOC_Os09g32310	0.754938	-0.876617	0.970292	-0.848614
LOC_Os11g44870	0.755238	-0.900631	0.969332	-0.823939
LOC_Os08g01030	0.771352	-0.896167	0.955188	-0.830372
LOC_Os11g20330	0.765383	-0.891909	0.960672	-0.834145
LOC_Os05g24480	0.779425	-0.86396	0.948495	-0.86396
LOC_Os09g08760	0.783116	-0.864129	0.945142	-0.864129
LOC_Os11g38330	0.780803	-0.873601	0.947194	-0.854396
LOC_Os09g21810	0.786469	-0.869495	0.942068	-0.859042
LOC_Os11g10870	0.781809	-0.868305	0.946321	-0.859824
LOC_Os12g01010	0.772212	-0.883851	0.954781	-0.843142
LOC_Os06g08564	0.781272	-0.88991	0.946444	-0.837805
LOC_Os11g42040	0.782748	-0.887391	0.945173	-0.84053
LOC_Os01g25679	0.738898	-0.9279	0.981961	-0.792959
LOC_Os09g26540	0.730561	-0.916971	0.989885	-0.803475
LOC_Os01g04490	0.739282	-0.914327	0.98255	-0.807505
LOC_Os11g44810	0.741843	-0.919694	0.979997	-0.802146
LOC_Os12g36580	0.713639	-0.923702	1.00376	-0.793699
LOC_Os01g08950	0.703338	-0.916283	1.01286	-0.799913
LOC_Os11g13500	0.710469	-0.909605	1.00732	-0.808183
LOC_Os06g44540	0.726855	-0.873428	0.994716	-0.848142
LOC_Os07g20320	0.725853	-0.860756	0.995658	-0.860756
LOC_Os07g31030	0.722906	-0.86054	0.998173	-0.86054
LOC_Os11g36840	0.721299	-0.86042	0.999541	-0.86042
LOC_Os07g01290	0.735604	-0.861442	0.987281	-0.861442
LOC_Os07g22494	0.729802	-0.860088	0.992275	-0.86199
LOC_Os07g12540	0.732874	-0.861254	0.989635	-0.861254
LOC_Os07g25330	0.73144	-0.861155	0.990869	-0.861155
LOC_Os08g44360	0.733438	-0.899688	0.988335	-0.822085
LOC_Os02g38170	0.716683	-0.881791	1.0032	-0.838092
LOC_Os06g38870	0.712017	-0.880383	1.00716	-0.838797
LOC_Os01g14060	0.720665	-0.896909	0.999348	-0.823104
LOC_Os05g01330	0.711885	-0.891538	1.00695	-0.8273
LOC_Os01g05770	0.637858	-0.875642	1.06708	-0.829295
LOC_Os11g37610	0.621332	-0.871808	1.07984	-0.829364
LOC_Os06g38660	0.619421	-0.882549	1.08099	-0.817859
LOC_Os12g07890	0.61312	-0.876695	1.08592	-0.822349
LOC_Os07g12690	0.629182	-0.896178	1.07301	-0.80601
LOC_Os01g10140	0.616978	-0.900383	1.08205	-0.79864
LOC_Os06g22919	0.623989	-0.902429	1.07664	-0.798195
LOC_Os02g18064	0.625938	-0.920701	1.07395	-0.77919
LOC_Os01g01570	0.639712	-0.907186	1.06433	-0.796857
LOC_Os12g43600	0.650665	-0.910909	1.0556	-0.795356
LOC_Os11g40420	0.601621	-0.886237	1.09418	-0.809568
LOC_Os06g16050	0.591446	-0.867874	1.10226	-0.825835
LOC_Os06g33170	0.601432	-0.865092	1.09493	-0.831273
LOC_Os06g20310	0.574357	-0.881615	1.11427	-0.807013
LOC_Os06g17950	0.569852	-0.885709	1.11733	-0.801474
LOC_Os07g42104	0.570594	-0.885499	1.11681	-0.801905
LOC_Os02g46730	0.571357	-0.859754	1.11703	-0.828629
LOC_Os07g27770	0.570168	-0.870267	1.11765	-0.817554
LOC_Os02g58370	0.615613	-0.860501	1.08436	-0.839475
LOC_Os02g54940	0.613812	-0.849797	1.08578	-0.849797
LOC_Os01g02520	0.614767	-0.849914	1.08506	-0.849914
LOC_Os11g09830	0.615286	-0.849977	1.08467	-0.849977
LOC_Os02g57930	0.612206	-0.849601	1.087	-0.849601
LOC_Os02g30540	0.610444	-0.849384	1.08832	-0.849384
LOC_Os06g32840	0.609921	-0.84932	1.08872	-0.84932
LOC_Os12g11680	0.61076	-0.835711	1.08799	-0.86304
LOC_Os10g05290	0.594968	-0.839466	1.09985	-0.855355
LOC_Os11g45060	0.594144	-0.848856	1.10049	-0.845783
LOC_Os05g24870	0.594568	-0.847375	1.10018	-0.847375
LOC_Os07g23944	0.595566	-0.847504	1.09944	-0.847504
LOC_Os08g13380	0.603835	-0.84856	1.09329	-0.84856
LOC_Os06g25960	0.599218	-0.847974	1.09673	-0.847974
LOC_Os09g17344	0.601262	-0.848235	1.09521	-0.848235
LOC_Os01g05140	0.573596	-0.835654	1.11549	-0.853434
LOC_Os09g25945	0.587155	-0.846402	1.10565	-0.846402
LOC_Os12g11790	0.5816	-0.845658	1.10972	-0.845658
LOC_Os12g12664	0.584345	-0.846475	1.10771	-0.845578
LOC_Os02g29870	0.576639	-0.85237	1.1133	-0.837567
LOC_Os02g29430	0.578563	-0.845246	1.11193	-0.845246
LOC_Os01g34100	0.573522	-0.844554	1.11559	-0.844554
LOC_Os01g02550	0.576578	-0.845303	1.11337	-0.844646
LOC_Os07g30150	0.575317	-0.844684	1.11429	-0.844919
LOC_Os01g02510	0.592013	-0.818605	1.10166	-0.87507
LOC_Os06g20879	0.599143	-0.820889	1.09641	-0.874669
LOC_Os04g30040	0.58342	-0.81737	1.10797	-0.874025
LOC_Os07g18110	0.584559	-0.819547	1.1072	-0.872209
LOC_Os06g23540	0.585783	-0.829261	1.10651	-0.863031
LOC_Os11g38140	0.576042	-0.828145	1.11362	-0.861515
LOC_Os01g08890	0.574491	-0.822678	1.11464	-0.866452
LOC_Os10g19910	0.580217	-0.822365	1.11045	-0.868306
LOC_Os07g26760	0.61941	-0.821679	1.08111	-0.878845
LOC_Os08g26690	0.619987	-0.82745	1.08082	-0.873362
LOC_Os08g25250	0.620627	-0.81047	1.07979	-0.889949
LOC_Os11g34760	0.608736	-0.813491	1.08897	-0.88421
LOC_Os02g37094	0.637747	-0.835808	1.0673	-0.869238
LOC_Os07g20100	0.642375	-0.825432	1.06345	-0.880392
LOC_Os07g42885	0.637955	-0.828863	1.06699	-0.876085
LOC_Os02g29370	0.638142	-0.816641	1.06648	-0.887976
LOC_Os01g33762	0.652574	-0.82677	1.05545	-0.881258
LOC_Os06g38450	0.657035	-0.821488	1.05175	-0.887294
LOC_Os01g02890	0.681981	-0.820307	1.03156	-0.893238
LOC_Os08g13014	0.684905	-0.821954	1.02923	-0.892179
LOC_Os01g09410	0.673598	-0.814807	1.03817	-0.896966
LOC_Os01g05540	0.679218	-0.821762	1.03388	-0.891332
LOC_Os11g34770	0.675732	-0.823225	1.03677	-0.889272
LOC_Os07g17220	0.663986	-0.841575	1.04668	-0.869096
LOC_Os09g19170	0.663613	-0.836017	1.04689	-0.874483
LOC_Os07g12560	0.672001	-0.825409	1.03986	-0.886454
LOC_Os06g43510	0.668436	-0.831393	1.04291	-0.879953
LOC_Os12g03380	0.669898	-0.828619	1.04166	-0.882936
LOC_Os11g42030	0.689523	-0.863049	1.02608	-0.852558
LOC_Os01g07900	0.689023	-0.857766	1.02651	-0.857766
LOC_Os06g34960	0.690763	-0.857921	1.02508	-0.857921
LOC_Os11g30790	0.696397	-0.864392	1.02041	-0.852418
LOC_Os11g46810	0.695289	-0.861472	1.02134	-0.85516
LOC_Os02g56340	0.702665	-0.858946	1.01523	-0.858946
LOC_Os06g27750	0.697971	-0.858549	1.01913	-0.858549
LOC_Os11g11920	0.697719	-0.860274	1.01934	-0.856781
LOC_Os06g24130	0.713747	-0.859842	1.00594	-0.859842
LOC_Os12g11730	0.71413	-0.859872	1.00561	-0.859872
LOC_Os07g29480	0.716183	-0.853245	1.00386	-0.866793
LOC_Os01g71590	0.712911	-0.853107	1.00662	-0.866422
LOC_Os02g40340	0.714214	-0.853717	1.00552	-0.866019
LOC_Os07g33700	0.706424	-0.864373	1.01207	-0.854126
LOC_Os08g29560	0.704543	-0.865839	1.01364	-0.85234
LOC_Os06g21820	0.709924	-0.859539	1.00915	-0.859539
LOC_Os07g12550	0.705753	-0.859201	1.01265	-0.859201
LOC_Os07g24310	0.7078	-0.859368	1.01094	-0.859368
LOC_Os06g29679	0.707174	-0.859317	1.01146	-0.859317
LOC_Os11g23980	0.706648	-0.859274	1.0119	-0.859274
LOC_Os07g02480	0.679367	-0.834633	1.03414	-0.87887
LOC_Os07g13100	0.684546	-0.842773	1.03006	-0.871837
LOC_Os06g09020	0.689964	-0.831446	1.02537	-0.883889
LOC_Os11g07124	0.697582	-0.830258	1.01903	-0.886355
LOC_Os05g51060	0.699193	-0.835506	1.01783	-0.881519
LOC_Os12g04490	0.698663	-0.834072	1.01824	-0.882829
LOC_Os07g20135	0.698827	-0.840067	1.01824	-0.876997
LOC_Os07g06530	0.705474	-0.846682	1.0128	-0.871592
LOC_Os02g57924	0.701929	-0.846706	1.01576	-0.870985
LOC_Os04g02450	0.700777	-0.84878	1.01675	-0.868743
LOC_Os06g30250	0.702013	-0.825161	1.01517	-0.892025
LOC_Os01g20894	0.71248	-0.832226	1.0066	-0.886859
LOC_Os09g18560	0.70622	-0.832235	1.01187	-0.88586
LOC_Os09g29270	0.708386	-0.827986	1.00993	-0.890326
LOC_Os07g31250	0.6881	-0.894433	1.02654	-0.820203
LOC_Os11g09700	0.685317	-0.902473	1.02844	-0.811288
LOC_Os08g43550	0.667411	-0.886141	1.04355	-0.824818
LOC_Os06g34730	0.66129	-0.880927	1.04858	-0.828942
LOC_Os11g29670	0.654531	-0.878532	1.05399	-0.829987
LOC_Os01g11670	0.674855	-0.868383	1.03797	-0.844447
LOC_Os11g39430	0.669302	-0.850861	1.04251	-0.860953
LOC_Os12g01160	0.670634	-0.848091	1.04142	-0.863964
LOC_Os11g42070	0.669071	-0.855891	1.04271	-0.855891
LOC_Os01g41920	0.669891	-0.855971	1.04205	-0.855971
LOC_Os01g18160	0.670697	-0.85605	1.0414	-0.85605
LOC_Os02g57910	0.670302	-0.856012	1.04172	-0.856012
LOC_Os01g05289	0.672332	-0.856209	1.04009	-0.856209
LOC_Os05g17110	0.672713	-0.856246	1.03978	-0.856246
LOC_Os05g18274	0.674273	-0.856397	1.03852	-0.856397
LOC_Os05g49684	0.67581	-0.856544	1.03728	-0.856544
LOC_Os11g34590	0.675743	-0.856538	1.03733	-0.856538
LOC_Os07g13090	0.677604	-0.856714	1.03583	-0.856714
LOC_Os07g29460	0.67864	-0.856812	1.03498	-0.856812
LOC_Os07g41490	0.682925	-0.857212	1.0315	-0.857212
LOC_Os09g17940	0.680822	-0.857017	1.03321	-0.857017
LOC_Os10g09684	0.681309	-0.857062	1.03282	-0.857062
LOC_Os06g28990	0.682643	-0.849157	1.03169	-0.86518
LOC_Os11g40160	0.677413	-0.852932	1.03597	-0.860453
LOC_Os11g47574	0.676828	-0.851247	1.03644	-0.86202
LOC_Os11g38440	0.635692	-0.852365	1.06904	-0.852365
LOC_Os07g25900	0.634074	-0.852182	1.07029	-0.852182
LOC_Os03g34260	0.633246	-0.852088	1.07093	-0.852088
LOC_Os04g22330	0.633264	-0.85209	1.07092	-0.85209
LOC_Os06g26100	0.640937	-0.852951	1.06496	-0.852951
LOC_Os06g33549	0.64071	-0.846979	1.06512	-0.858854
LOC_Os07g18944	0.650473	-0.861553	1.05747	-0.846388
LOC_Os09g25880	0.654451	-0.863899	1.05431	-0.844865
LOC_Os07g15440	0.657196	-0.866843	1.05211	-0.842462
LOC_Os12g02040	0.658709	-0.863775	1.05094	-0.845879
LOC_Os07g27834	0.65884	-0.845577	1.05084	-0.8641
LOC_Os06g38340	0.654505	-0.848382	1.0543	-0.860421
LOC_Os06g39624	0.656786	-0.848541	1.05249	-0.860738
LOC_Os11g13490	0.657273	-0.857458	1.05212	-0.851937
LOC_Os12g04570	0.657771	-0.854751	1.05173	-0.854751
LOC_Os12g10920	0.657656	-0.854739	1.05182	-0.854739
LOC_Os11g12010	0.659027	-0.85488	1.05073	-0.85488
LOC_Os11g30780	0.659587	-0.854938	1.05029	-0.854938
LOC_Os12g10930	0.647634	-0.849563	1.05972	-0.857791
LOC_Os06g22190	0.65397	-0.854355	1.05474	-0.854355
LOC_Os11g28470	0.649907	-0.853925	1.05794	-0.853925
LOC_Os11g45430	0.651678	-0.854113	1.05655	-0.854113
LOC_Os06g07570	0.81288	-0.951956	0.913142	-0.774066
LOC_Os08g44830	0.807944	-0.96762	0.915957	-0.75628
LOC_Os07g13520	0.802674	-0.940836	0.923773	-0.785611
LOC_Os11g11980	0.806171	-0.931589	0.921303	-0.795884
LOC_Os01g04380	0.835874	-0.939394	0.892443	-0.788923
LOC_Os03g11210	0.826447	-0.946875	0.900798	-0.78037
LOC_Os02g58790	0.823659	-0.924156	0.905372	-0.804874
LOC_Os11g11890	0.816634	-0.932202	0.911432	-0.795864
LOC_Os11g44630	0.818991	-0.936679	0.908832	-0.791144
LOC_Os06g28110	0.871985	-0.966679	0.853787	-0.759093
LOC_Os03g39230	0.855271	-0.965605	0.870652	-0.760318
LOC_Os06g06390	0.861245	-0.96998	0.864146	-0.755411
LOC_Os02g06230	0.837212	-0.990566	0.884791	-0.731437
LOC_Os06g24040	0.841105	-1.00269	0.878947	-0.717362
LOC_Os10g07440	0.843057	-0.97254	0.88176	-0.752276
LOC_Os02g56334	0.824607	-0.983749	0.897983	-0.738841
LOC_Os11g31420	0.820821	-0.978793	0.902314	-0.744343
LOC_Os07g27140	0.743255	-0.997161	0.969867	-0.715961
LOC_Os10g34795	0.76417	-1.00099	0.950883	-0.714062
LOC_Os01g53779	0.776225	-1.02454	0.935626	-0.687311
LOC_Os11g43934	0.78055	-1.01718	0.933204	-0.696572
LOC_Os06g38590	0.751477	-1.02112	0.958302	-0.688658
LOC_Os08g01670	0.766635	-1.03753	0.941397	-0.670498
LOC_Os09g17190	0.836963	-1.03259	0.876953	-0.681324
LOC_Os09g26560	0.79039	-1.00349	0.926789	-0.713689
LOC_Os11g34840	0.791688	-1.00305	0.925675	-0.71431
LOC_Os01g19410	0.810113	-0.992066	0.910418	-0.728465
LOC_Os03g29184	0.803966	-0.997628	0.915252	-0.72159
LOC_Os08g42310	0.797693	-0.807903	0.930018	-0.919808
LOC_Os06g21890	0.784987	-0.822959	0.942515	-0.904543
LOC_Os07g33620	0.790948	-0.814977	0.936657	-0.912628
LOC_Os11g34810	0.786068	-0.81279	0.941022	-0.914301
LOC_Os12g02589	0.789119	-0.811706	0.938161	-0.915574
LOC_Os11g09979	0.818409	-0.818761	0.911175	-0.910823
LOC_Os11g11960	0.812594	-0.811268	0.91627	-0.917597
LOC_Os11g28170	0.799867	-0.826629	0.928951	-0.90219
LOC_Os06g25294	0.809579	-0.822841	0.91971	-0.906448
LOC_Os02g56360	0.806688	-0.831811	0.922789	-0.897667
LOC_Os11g45890	0.809679	-0.83293	0.920025	-0.896773
LOC_Os02g30114	0.825544	-0.850149	0.905449	-0.880844
LOC_Os09g15950	0.827159	-0.846373	0.903832	-0.884617
LOC_Os02g29700	0.821889	-0.840471	0.908717	-0.890135
LOC_Os07g31690	0.817264	-0.845298	0.913228	-0.885193
LOC_Os11g19149	0.813399	-0.84113	0.916777	-0.889046
LOC_Os11g36200	0.815675	-0.831318	0.914316	-0.898672
LOC_Os09g19390	0.820263	-0.834757	0.910089	-0.895594
LOC_Os11g06934	0.820519	-0.829861	0.909667	-0.900325
LOC_Os06g38430	0.810003	-0.84677	0.920104	-0.883337
LOC_Os11g27730	0.806973	-0.841869	0.922832	-0.887937
LOC_Os11g44330	0.807782	-0.842369	0.922087	-0.8875
LOC_Os02g56440	0.790209	-0.842579	0.938396	-0.886027
LOC_Os07g15130	0.785141	-0.845132	0.943096	-0.883106
LOC_Os07g18930	0.780753	-0.834251	0.946809	-0.893311
LOC_Os11g11580	0.781606	-0.831278	0.945932	-0.89626
LOC_Os11g12270	0.774243	-0.83789	0.952818	-0.889171
LOC_Os11g36190	0.775398	-0.832935	0.951624	-0.894086
LOC_Os07g12230	0.775677	-0.854437	0.951839	-0.873079
LOC_Os11g10550	0.776611	-0.853375	0.950983	-0.874219
LOC_Os11g37490	0.784997	-0.852496	0.943352	-0.875852
LOC_Os02g30624	0.781405	-0.84572	0.946514	-0.882199
LOC_Os06g08910	0.77969	-0.848135	0.948117	-0.879673
LOC_Os02g29300	0.799057	-0.855428	0.93045	-0.874078
LOC_Os02g30530	0.792764	-0.851187	0.936212	-0.877789
LOC_Os12g12000	0.791146	-0.853156	0.937727	-0.875717
LOC_Os06g01060	0.790232	-0.864434	0.938637	-0.864434
LOC_Os07g24300	0.791229	-0.864475	0.937721	-0.864475
LOC_Os06g08600	0.785047	-0.858893	0.943366	-0.86952
LOC_Os10g16440	0.790078	-0.858969	0.938762	-0.869871
LOC_Os11g29050	0.837918	-0.820874	0.892564	-0.909609
LOC_Os01g06510	0.836659	-0.839056	0.894502	-0.892105
LOC_Os12g04595	0.830747	-0.830609	0.899917	-0.900055
LOC_Os06g08920	0.845272	-0.852075	0.886424	-0.879621
LOC_Os11g29130	0.84217	-0.848199	0.889381	-0.883352
LOC_Os01g22080	0.860828	-0.83017	0.870482	-0.90114
LOC_Os09g32930	0.859601	-0.831706	0.871761	-0.899657
LOC_Os11g34570	0.846339	-0.834672	0.884943	-0.89661
LOC_Os04g25740	0.846273	-0.837702	0.885108	-0.893679
LOC_Os11g40410	0.846265	-0.839727	0.885177	-0.891715
LOC_Os06g21750	0.859351	-0.844416	0.87241	-0.887344
LOC_Os07g12570	0.858002	-0.844353	0.873745	-0.887395
LOC_Os11g07100	0.854375	-0.83856	0.877173	-0.892988
LOC_Os06g08890	0.854658	-0.842187	0.876998	-0.889469
LOC_Os11g12300	0.853306	-0.8448	0.878398	-0.886904
LOC_Os11g12310	0.852708	-0.843167	0.878947	-0.888487
LOC_Os09g18090	0.810837	-0.865173	0.919509	-0.865173
LOC_Os07g32650	0.804855	-0.868202	0.925101	-0.861755
LOC_Os07g33730	0.808951	-0.870102	0.921264	-0.860113
LOC_Os06g38580	0.798752	-0.864766	0.930781	-0.864766
LOC_Os11g40460	0.801389	-0.864862	0.928334	-0.864862
LOC_Os01g65770	0.808296	-0.858462	0.921867	-0.871701
LOC_Os06g24910	0.804765	-0.85933	0.925173	-0.870609
LOC_Os11g40830	0.806646	-0.861633	0.923429	-0.868442
LOC_Os03g19740	0.821173	-0.88334	0.909563	-0.847396
LOC_Os08g02900	0.810785	-0.879436	0.919443	-0.850792
LOC_Os09g17100	0.810337	-0.879625	0.91986	-0.850572
LOC_Os07g33740	0.817061	-0.879315	0.913533	-0.851278
LOC_Os03g14205	0.814844	-0.877292	0.915655	-0.853207
LOC_Os06g33040	0.815899	-0.878278	0.914646	-0.852267
LOC_Os06g38764	0.802774	-0.874208	0.926998	-0.855564
LOC_Os09g25934	0.801889	-0.875828	0.927803	-0.853863
LOC_Os11g45410	0.811248	-0.888782	0.918806	-0.841273
LOC_Os11g47320	0.80795	-0.888922	0.921893	-0.840921
LOC_Os08g05440	0.807646	-0.885131	0.922272	-0.844787
LOC_Os12g11830	0.803675	-0.887157	0.925928	-0.842446
LOC_Os07g22960	0.821596	-0.891361	0.90896	-0.839195
LOC_Os10g29650	0.823907	-0.894593	0.906659	-0.835973
LOC_Os06g21690	0.830972	-0.892088	0.899982	-0.838866
LOC_Os06g38780	0.83331	-0.888398	0.897839	-0.842751
LOC_Os08g01240	0.834177	-0.886105	0.897061	-0.845133
LOC_Os08g41590	0.843292	-0.875864	0.888407	-0.855835
LOC_Os11g40249	0.841717	-0.877806	0.889915	-0.853826
LOC_Os12g01290	0.841016	-0.878458	0.890587	-0.853146
LOC_Os07g28320	0.848375	-0.865936	0.883498	-0.865936
LOC_Os01g11660	0.849602	-0.865948	0.882295	-0.865948
LOC_Os03g36860	0.849167	-0.865944	0.882722	-0.865944
LOC_Os11g46900	0.844719	-0.870878	0.887059	-0.8609
LOC_Os01g05220	0.844271	-0.86589	0.88751	-0.86589
LOC_Os01g06050	0.845151	-0.867836	0.886649	-0.863964
LOC_Os11g40470	0.843944	-0.85936	0.887805	-0.872389
LOC_Os02g06770	0.841414	-0.85827	0.89026	-0.873404
LOC_Os07g23480	0.841726	-0.860587	0.889973	-0.871112
LOC_Os04g26240	0.836983	-0.867128	0.894588	-0.864442
LOC_Os11g42110	0.839371	-0.865823	0.892275	-0.865823
LOC_Os11g12020	0.825376	-0.865559	0.905743	-0.865559
LOC_Os07g23485	0.831865	-0.870685	0.899511	-0.86069
LOC_Os06g01070	0.834263	-0.865739	0.897216	-0.865739
LOC_Os06g22394	0.830992	-0.866702	0.900363	-0.864653
LOC_Os09g32169	0.829431	-0.865647	0.901862	-0.865647
LOC_Os10g04860	0.820525	-0.856203	0.910313	-0.874635
LOC_Os11g45190	0.814377	-0.856875	0.916138	-0.87364
LOC_Os11g46070	0.816882	-0.854922	0.913751	-0.875712
LOC_Os01g02830	0.815156	-0.865299	0.915442	-0.865299
LOC_Os12g11710	0.817996	-0.865377	0.912758	-0.865377
LOC_Os01g02590	0.813467	-0.868968	0.917027	-0.861526
LOC_Os05g25400	0.81511	-0.872834	0.915454	-0.85773
LOC_Os07g19240	0.849899	-0.94294	0.878449	-0.785407
LOC_Os07g33560	0.84277	-0.927284	0.886742	-0.802228
LOC_Os03g41200	0.85339	-0.924574	0.87653	-0.805347
LOC_Os11g34650	0.857952	-0.933191	0.871359	-0.79612
LOC_Os01g08650	0.850629	-0.894433	0.880814	-0.83701
LOC_Os08g40919	0.851473	-0.904057	0.879607	-0.827023
LOC_Os11g08590	0.868719	-0.894264	0.862859	-0.837313
LOC_Os01g20890	0.863738	-0.904971	0.867415	-0.826181
LOC_Os07g25050	0.859253	-0.904265	0.87191	-0.826898
LOC_Os01g36030	0.87743	-0.921283	0.852708	-0.808854
LOC_Os06g08610	0.892512	-0.898421	0.838491	-0.832583
LOC_Os01g19320	0.882843	-0.904063	0.848176	-0.826956
LOC_Os09g26460	0.886477	-0.907549	0.84429	-0.823218
LOC_Os03g34230	0.882091	-0.86595	0.84981	-0.86595
LOC_Os05g15820	0.887142	-0.874961	0.844599	-0.856781
LOC_Os06g28880	0.879969	-0.877703	0.851888	-0.854154
LOC_Os01g02320	0.902331	-0.87997	0.82882	-0.851181
LOC_Os07g12810	0.89649	-0.878907	0.834913	-0.852496
LOC_Os11g41034	0.890941	-0.869315	0.840739	-0.862365
LOC_Os05g48830	0.888826	-0.865873	0.84292	-0.865873
LOC_Os04g35870	0.890466	-0.866308	0.841235	-0.865393
LOC_Os09g17360	0.890981	-0.865843	0.840705	-0.865843
LOC_Os10g04840	0.893243	-0.865808	0.838373	-0.865808
LOC_Os11g39190	0.896638	-0.863054	0.834857	-0.868442
LOC_Os06g34460	0.89724	-0.865739	0.834237	-0.865739
LOC_Os12g43850	0.89558	-0.865769	0.835958	-0.865769
LOC_Os09g19300	0.912977	-0.874971	0.817709	-0.855715
LOC_Os06g10355	0.916728	-0.874993	0.813736	-0.855471
LOC_Os07g15959	0.916649	-0.878217	0.813776	-0.852208
LOC_Os06g08740	0.915761	-0.881524	0.81466	-0.848897
LOC_Os08g02000	0.914248	-0.886892	0.816141	-0.843497
LOC_Os11g09200	0.906108	-0.851773	0.824881	-0.879216
LOC_Os08g33190	0.900993	-0.859029	0.830311	-0.872276
LOC_Os11g39320	0.905141	-0.859472	0.825984	-0.871652
LOC_Os06g08620	0.917133	-0.865248	0.813362	-0.865248
LOC_Os01g05250	0.91405	-0.86534	0.81663	-0.86534
LOC_Os02g18210	0.914901	-0.865315	0.81573	-0.865315
LOC_Os08g01990	0.91474	-0.86532	0.8159	-0.86532
LOC_Os07g15160	0.907814	-0.865509	0.823203	-0.865509
LOC_Os09g17329	0.906823	-0.864602	0.824243	-0.866464
LOC_Os07g18162	0.90938	-0.868459	0.821551	-0.862472
LOC_Os06g32800	0.912795	-0.865376	0.817957	-0.865376
LOC_Os11g45880	0.910971	-0.865426	0.819881	-0.865426
LOC_Os12g02570	0.882852	-0.835854	0.848515	-0.895512
LOC_Os11g25130	0.874187	-0.835244	0.857286	-0.896228
LOC_Os11g31470	0.873526	-0.844028	0.858215	-0.887714
LOC_Os11g25240	0.896153	-0.840666	0.835	-0.890487
LOC_Os01g20880	0.89603	-0.837746	0.835037	-0.893322
LOC_Os11g10090	0.896977	-0.837315	0.834043	-0.893705
LOC_Os01g14514	0.89705	-0.85538	0.834372	-0.876042
LOC_Os01g16600	0.896178	-0.856578	0.835289	-0.874889
LOC_Os12g11660	0.888935	-0.854608	0.842735	-0.877062
LOC_Os06g14324	0.8909	-0.849175	0.840627	-0.882352
LOC_Os09g15370	0.891429	-0.849579	0.84009	-0.88194
LOC_Os04g35864	0.87891	-0.854068	0.852962	-0.877804
LOC_Os07g30280	0.879215	-0.85236	0.852627	-0.879482
LOC_Os01g27590	0.875791	-0.851936	0.85609	-0.879945
LOC_Os04g25650	0.874656	-0.854312	0.857273	-0.877617
LOC_Os02g56354	0.864906	-0.852856	0.867045	-0.879095
LOC_Os04g26330	0.870453	-0.853227	0.861492	-0.878718
LOC_Os11g39310	0.870609	-0.867677	0.861428	-0.86436
LOC_Os12g12690	0.869623	-0.866022	0.86242	-0.866022
LOC_Os06g21740	0.876136	-0.865996	0.855855	-0.865996
LOC_Os09g19290	0.872704	-0.862726	0.859315	-0.869293
LOC_Os01g05090	0.863237	-0.859068	0.868782	-0.872951
LOC_Os02g40240	0.864475	-0.858282	0.86754	-0.873733
LOC_Os11g39209	0.863342	-0.866023	0.868705	-0.866023
LOC_Os03g45790	0.866675	-0.866025	0.865376	-0.866025
LOC_Os11g46220	0.866366	-0.866025	0.865685	-0.866025
LOC_Os06g12170	0.870139	-0.875005	0.861855	-0.85699
LOC_Os07g40640	0.862395	-0.879687	0.86954	-0.852248
LOC_Os08g13440	0.865486	-0.880005	0.86645	-0.851932
LOC_Os06g27900	0.852945	-0.859033	0.87898	-0.872892
LOC_Os07g31070	0.858935	-0.860948	0.873072	-0.871059
LOC_Os10g34409	0.858072	-0.858187	0.873908	-0.873793
LOC_Os05g16710	0.855742	-0.865995	0.876248	-0.865995
LOC_Os07g28310	0.852579	-0.865974	0.879368	-0.865974
LOC_Os06g24711	0.857587	-0.87109	0.874408	-0.860905
LOC_Os09g26110	0.860231	-0.866016	0.8718	-0.866016
LOC_Os11g47170	0.858858	-0.866011	0.873164	-0.866011
LOC_Os02g06290	0.963611	-0.748651	0.755038	-0.969998
LOC_Os11g45130	0.972906	-0.758362	0.74576	-0.960304
LOC_Os01g07880	0.93845	-0.753253	0.783407	-0.968605
LOC_Os11g24620	0.947721	-0.739697	0.771499	-0.979523
LOC_Os05g50330	0.964561	-0.734286	0.752022	-0.982297
LOC_Os06g28950	0.950457	-0.72089	0.765727	-0.995294
LOC_Os10g42210	0.952548	-0.718936	0.763107	-0.996719
LOC_Os02g54930	0.982016	-0.824876	0.740844	-0.897983
LOC_Os11g28430	0.978809	-0.815338	0.744036	-0.907506
LOC_Os11g31705	1.00182	-0.803194	0.716626	-0.915251
LOC_Os11g06230	0.994421	-0.814441	0.72598	-0.905961
LOC_Os04g26590	0.987253	-0.807682	0.733882	-0.913453
LOC_Os11g41100	0.991241	-0.80538	0.72912	-0.914981
LOC_Os06g41980	0.985303	-0.761495	0.731974	-0.955782
LOC_Os07g40230	0.997682	-0.776985	0.719281	-0.939978
LOC_Os11g37860	0.994385	-0.766682	0.722053	-0.949756
LOC_Os06g15750	0.964859	-0.793601	0.758344	-0.929602
LOC_Os05g35780	0.977563	-0.801549	0.744579	-0.920593
LOC_Os08g41650	0.985476	-0.798018	0.735257	-0.922715
LOC_Os06g27740	0.880253	-0.812469	0.850063	-0.917847
LOC_Os06g38320	0.88482	-0.817253	0.845679	-0.913246
LOC_Os08g08592	0.883537	-0.816267	0.846935	-0.914205
LOC_Os09g16714	0.885438	-0.806327	0.844387	-0.923498
LOC_Os09g19310	0.892929	-0.80814	0.836808	-0.921597
LOC_Os06g08884	0.898453	-0.79269	0.829964	-0.935727
LOC_Os11g25090	0.903501	-0.785583	0.824102	-0.94202
LOC_Os07g19550	0.884322	-0.791991	0.844469	-0.936801
LOC_Os08g29580	0.886222	-0.796903	0.842912	-0.932231
LOC_Os12g03800	0.89045	-0.78369	0.837471	-0.944231
LOC_Os11g25080	0.881947	-0.786519	0.846435	-0.941862
LOC_Os12g04110	0.88648	-0.787072	0.841848	-0.941256
LOC_Os01g09290	0.855936	-0.787244	0.872644	-0.941336
LOC_Os01g25080	0.853562	-0.787352	0.875002	-0.941212
LOC_Os09g16710	0.869377	-0.781918	0.858757	-0.946216
LOC_Os11g38580	0.867705	-0.791642	0.861273	-0.937336
LOC_Os10g42730	0.866096	-0.802865	0.86373	-0.926961
LOC_Os07g12390	0.869385	-0.811744	0.861005	-0.918646
LOC_Os07g40660	0.869067	-0.806826	0.861017	-0.923257
LOC_Os11g40009	0.870684	-0.808672	0.85951	-0.921522
LOC_Os09g19820	0.845187	-0.813505	0.885094	-0.916776
LOC_Os11g06220	0.845346	-0.809666	0.88471	-0.92039
LOC_Os10g18480	0.850421	-0.807981	0.879627	-0.922067
LOC_Os04g25784	0.853882	-0.814864	0.876627	-0.915645
LOC_Os09g19150	0.855842	-0.810124	0.874411	-0.92013
LOC_Os06g21720	0.949321	-0.791723	0.775468	-0.933066
LOC_Os04g55780	0.94412	-0.803625	0.782089	-0.922584
LOC_Os10g05250	0.941768	-0.802075	0.784551	-0.924244
LOC_Os11g45840	0.91289	-0.780962	0.813816	-0.945744
LOC_Os01g25460	0.919662	-0.771365	0.805687	-0.953985
LOC_Os11g26594	0.922907	-0.781353	0.803212	-0.944765
LOC_Os09g16760	0.937342	-0.77556	0.787098	-0.94888
LOC_Os07g16030	0.92877	-0.792212	0.79788	-0.934437
LOC_Os11g37850	0.930236	-0.793352	0.796395	-0.933279
LOC_Os11g34820	0.910144	-0.805496	0.818692	-0.92334
LOC_Os11g28130	0.92434	-0.810312	0.803942	-0.917969
LOC_Os11g47570	0.927891	-0.811991	0.800237	-0.916138
LOC_Os03g36870	0.917408	-0.811111	0.811378	-0.917675
LOC_Os06g21730	0.918966	-0.819444	0.810199	-0.90972
LOC_Os01g12340	0.913439	-0.849698	0.817132	-0.880873
LOC_Os07g15700	0.911874	-0.84357	0.81865	-0.886954
LOC_Os07g31870	0.902448	-0.842215	0.828501	-0.888734
LOC_Os01g41950	0.90761	-0.843957	0.823146	-0.886798
LOC_Os06g08880	0.906352	-0.847285	0.824542	-0.883609
LOC_Os02g07310	0.913125	-0.826271	0.81672	-0.903574
LOC_Os11g28480	0.925164	-0.8374	0.804346	-0.89211
LOC_Os12g04204	0.958585	-0.937384	0.764707	-0.785908
LOC_Os06g42110	0.970256	-0.914084	0.753411	-0.809584
LOC_Os01g05460	0.956675	-0.905822	0.769232	-0.820085
LOC_Os07g30240	0.96034	-0.907162	0.765052	-0.81823
LOC_Os10g07470	0.927185	-0.918454	0.800847	-0.809577
LOC_Os07g26000	0.909173	-0.89324	0.821311	-0.837243
LOC_Os07g40986	0.901576	-0.899248	0.82905	-0.831378
LOC_Os09g15340	0.901856	-0.906202	0.828443	-0.824097
LOC_Os11g39350	0.940875	-0.894197	0.78724	-0.833918
ChrSy.fgenesh.gene.14	0.938608	-0.875656	0.790187	-0.853139
LOC_Os10g07340	0.944358	-0.872828	0.78393	-0.85546
LOC_Os11g09890	0.948761	-0.875643	0.779047	-0.852166
LOC_Os01g02780	0.923832	-0.865027	0.806221	-0.865027
LOC_Os08g41489	0.929659	-0.869546	0.799948	-0.860061
ChrSy.fgenesh.gene.32	0.930516	-0.864777	0.799038	-0.864777
LOC_Os11g29740	0.931204	-0.86475	0.798295	-0.86475
LOC_Os01g12590	0.927728	-0.864885	0.802041	-0.864885
LOC_Os07g20220	0.928593	-0.864852	0.801111	-0.864852
LOC_Os05g14740	0.93164	-0.85754	0.797794	-0.871894
LOC_Os07g12700	0.932953	-0.864679	0.796404	-0.864679
LOC_Os12g10910	0.934347	-0.864621	0.794894	-0.864621
LOC_Os11g40970	0.935467	-0.867012	0.793676	-0.862131
LOC_Os08g01514	0.937583	-0.864481	0.79138	-0.864481
LOC_Os11g46200	0.937048	-0.866179	0.79196	-0.862829
LOC_Os11g11770	0.944256	-0.845396	0.783877	-0.882736
LOC_Os11g45809	0.944714	-0.856434	0.78355	-0.871829
LOC_Os07g23530	0.941194	-0.864318	0.787441	-0.864318
LOC_Os07g01300	0.943219	-0.864222	0.785226	-0.864222
LOC_Os12g10880	0.942939	-0.864235	0.785532	-0.864235
LOC_Os02g58800	0.945762	-0.864098	0.782434	-0.864098
LOC_Os06g18150	0.948846	-0.863942	0.779038	-0.863942
LOC_Os12g11840	0.949215	-0.863923	0.77863	-0.863923
LOC_Os11g45820	0.951422	-0.815212	0.774791	-0.911001
LOC_Os11g31450	0.957271	-0.834624	0.769192	-0.891839
LOC_Os09g19280	0.963488	-0.82672	0.761939	-0.898707
LOC_Os11g07710	0.957187	-0.82329	0.768821	-0.902718
LOC_Os07g19120	0.970555	-0.841762	0.754495	-0.883288
LOC_Os02g08400	0.956407	-0.863532	0.770656	-0.863532
LOC_Os07g42040	0.954709	-0.863627	0.772545	-0.863627
LOC_Os06g28530	0.967337	-0.862869	0.758401	-0.862869
LOC_Os01g12350	0.962445	-0.860555	0.763903	-0.865793
LOC_Os05g24250	0.963677	-0.8631	0.762523	-0.8631
LOC_Os01g02790	0.961273	-0.863247	0.765221	-0.863247
LOC_Os09g18050	0.96179	-0.863216	0.764641	-0.863216
LOC_Os01g06910	1.04505	-0.855602	0.666158	-0.855602
LOC_Os06g25130	1.05074	-0.85488	0.659024	-0.85488
LOC_Os07g14380	1.05106	-0.854839	0.65862	-0.854839
LOC_Os11g40930	1.04906	-0.855096	0.661137	-0.855096
LOC_Os06g19430	1.04794	-0.855238	0.662535	-0.855238
LOC_Os11g06980	1.04845	-0.855174	0.6619	-0.855174
LOC_Os06g08680	1.05545	-0.860286	0.653051	-0.848212
LOC_Os09g21820	1.05954	-0.853707	0.647871	-0.853707
LOC_Os01g12360	1.03893	-0.856348	0.673764	-0.856348
LOC_Os11g06310	1.03044	-0.857331	0.684225	-0.857331
LOC_Os03g01012	1.02792	-0.834876	0.686968	-0.880016
LOC_Os06g22380	1.03062	-0.837051	0.683741	-0.877308
LOC_Os01g12374	1.0451	-0.83515	0.665823	-0.875771
LOC_Os06g33120	1.03817	-0.838641	0.674498	-0.87403
LOC_Os11g35980	1.02086	-0.815219	0.694709	-0.900353
LOC_Os06g48235	1.03121	-0.814614	0.682124	-0.898725
LOC_Os12g42630	1.03127	-0.823107	0.682468	-0.890629
LOC_Os08g08140	1.03539	-0.791624	0.675479	-0.919249
LOC_Os11g11140	1.0399	-0.807417	0.671052	-0.903535
LOC_Os01g18970	1.02036	-0.788035	0.693424	-0.925754
LOC_Os09g18594	1.02402	-0.803118	0.69017	-0.911071
LOC_Os11g11150	1.03086	-0.79946	0.681609	-0.913012
LOC_Os02g30770	1.05359	-0.807155	0.653979	-0.900418
LOC_Os09g32280	1.05006	-0.818543	0.659019	-0.890536
LOC_Os11g10540	1.06906	-0.788843	0.633059	-0.913276
LOC_Os11g39640	1.06937	-0.784737	0.632327	-0.916955
LOC_Os07g31244	1.0663	-0.822751	0.638623	-0.882177
LOC_Os04g43990	1.07139	-0.806913	0.631322	-0.895797
LOC_Os11g31320	1.08142	-0.809143	0.618426	-0.890707
LOC_Os12g26220	1.08522	-0.844854	0.614539	-0.854904
LOC_Os07g29900	1.08079	-0.85059	0.620386	-0.85059
LOC_Os09g15380	1.08296	-0.850248	0.617534	-0.850248
LOC_Os11g41020	1.08454	-0.849996	0.615448	-0.849996
LOC_Os07g14370	1.06504	-0.846574	0.640814	-0.859279
LOC_Os08g44110	1.0788	-0.8509	0.623003	-0.8509
LOC_Os02g29640	1.07685	-0.851199	0.625544	-0.851199
LOC_Os07g20360	1.07772	-0.851066	0.624411	-0.851066
LOC_Os02g56060	1.07446	-0.845937	0.628646	-0.857167
LOC_Os03g19860	1.07261	-0.85184	0.631073	-0.85184
LOC_Os05g24260	1.07113	-0.852059	0.632988	-0.852059
LOC_Os01g02310	1.07195	-0.907483	0.629767	-0.79423
LOC_Os06g06320	1.07897	-0.900839	0.621023	-0.799153
LOC_Os01g05100	1.08374	-0.871854	0.616187	-0.82807
LOC_Os11g34110	1.06286	-0.88284	0.643038	-0.823058
LOC_Os06g30700	0.982309	-0.861825	0.741341	-0.861825
LOC_Os01g31920	0.978615	-0.86379	0.745578	-0.860403
LOC_Os11g45550	0.978198	-0.862127	0.746057	-0.862127
LOC_Os01g02580	0.988545	-0.861342	0.734138	-0.861342
LOC_Os02g38580	0.987136	-0.861453	0.735771	-0.861453
LOC_Os11g41010	0.996737	-0.860664	0.72459	-0.860664
LOC_Os12g11870	0.993968	-0.862264	0.727828	-0.859532
LOC_Os12g12460	0.992145	-0.86105	0.729955	-0.86105
LOC_Os09g19274	0.998535	-0.836864	0.722133	-0.883805
LOC_Os06g08590	1.01154	-0.859309	0.707074	-0.859309
LOC_Os01g02770	1.00557	-0.856813	0.714175	-0.862933
LOC_Os07g33540	1.00891	-0.859562	0.710214	-0.859562
LOC_Os11g22370	1.00659	-0.859781	0.712973	-0.859781
LOC_Os01g13620	1.03142	-0.901743	0.681697	-0.811372
LOC_Os07g40974	1.01627	-0.913302	0.699435	-0.802408
LOC_Os10g34500	1.01744	-0.901405	0.698799	-0.814837
LOC_Os06g08570	1.0083	-0.878129	0.710725	-0.840892
LOC_Os10g04630	1.00866	-0.889323	0.709938	-0.829275
LOC_Os05g49630	0.993517	-0.881522	0.728085	-0.84008
LOC_Os12g03640	0.982287	-0.896525	0.740598	-0.82636
LOC_Os01g73070	0.905383	-1.14895	0.766195	-0.522629
LOC_Os06g33330	0.900659	-1.15603	0.767919	-0.512546
LOC_Os01g42160	0.872405	-1.13902	0.806359	-0.53974
LOC_Os12g01810	0.883334	-1.13667	0.795852	-0.542517
LOC_Os09g04420	0.951181	-1.11945	0.727533	-0.559259
LOC_Os01g17065	0.969559	-1.08451	0.719737	-0.604782
LOC_Os01g42000	0.979673	-1.09156	0.704973	-0.593086
LOC_Os05g50815	1.02511	-1.03323	0.667974	-0.659854
LOC_Os08g41620	0.999236	-1.03677	0.699181	-0.661643
LOC_Os01g02810	1.04886	-1.039	0.635505	-0.645363
LOC_Os07g30250	1.04885	-1.00137	0.645602	-0.693086
LOC_Os02g50080	1.08595	-0.965663	0.603545	-0.723835
LOC_Os06g48290	1.05195	-0.941994	0.652133	-0.762086
LOC_Os11g10434	1.05103	-0.918203	0.655882	-0.788708
LOC_Os06g10480	0.921248	-1.03591	0.789321	-0.674664
LOC_Os08g43780	0.915227	-1.05675	0.790354	-0.64883
LOC_Os11g06580	0.899338	-1.01734	0.817041	-0.699042
LOC_Os03g36830	0.854671	-1.00898	0.864426	-0.710117
LOC_Os06g48330	0.872213	-0.998832	0.848664	-0.722044
LOC_Os10g04770	0.921754	-0.974065	0.800817	-0.748505
LOC_Os12g01550	0.907433	-0.958043	0.818223	-0.767613
LOC_Os08g42930	0.959986	-0.970617	0.759064	-0.748433
LOC_Os01g41910	0.948504	-0.987596	0.769289	-0.730197
LOC_Os11g13430	0.936451	-0.979739	0.783954	-0.740667
LOC_Os01g10580	0.959424	-1.02309	0.749736	-0.68607
LOC_Os08g15010	0.96903	-0.992313	0.745135	-0.721852
LOC_Os09g18040	0.9678	-0.987834	0.747358	-0.727325
LOC_Os02g20630	0.980931	-1.01265	0.72713	-0.695411
LOC_Os06g35200	0.98625	-0.998347	0.723872	-0.711775
LOC_Os06g21460	1.01049	-0.95729	0.70179	-0.754986
LOC_Os08g01160	0.984112	-0.927601	0.736429	-0.792939
LOC_Os11g44680	0.99704	-0.934501	0.720615	-0.783155
LOC_Os02g50374	0.312682	-1.41827	0.926672	0.178919
LOC_Os07g08710	0.301895	-1.38984	0.982951	0.10499
LOC_Os12g02330	0.33595	-1.37993	0.989951	0.0540319
LOC_Os07g47490	0.201301	-1.35746	1.05159	0.104563
LOC_Os03g31750	0.266627	-1.33453	1.07141	-0.00351313
LOC_Os10g26940	0.249456	-1.34246	1.06527	0.0277389
LOC_Os02g09480	0.217329	-1.31689	1.10388	-0.0043133
LOC_Os04g41450	0.176585	-1.3191	1.10797	0.0345505
LOC_Os07g33440	0.356057	-1.3361	1.0413	-0.0612483
LOC_Os03g03520	0.360298	-1.32743	1.04944	-0.0823067
LOC_Os11g32870	0.374827	-1.33122	1.03946	-0.0830658
LOC_Os01g11970	0.266309	-1.30099	1.10947	-0.0747891
LOC_Os08g22004	0.292022	-1.30648	1.09599	-0.0815289
LOC_Os01g55160	-0.0655031	-1.27357	1.15799	0.181079
LOC_Os05g43340	-0.0417994	-1.26597	1.17371	0.134067
LOC_Os08g38990	0.0467523	-1.30399	1.13216	0.125074
LOC_Os01g45530	0.0307899	-1.32274	1.1014	0.190552
LOC_Os01g55240	0.0175964	-1.32759	1.09041	0.219586
LOC_Os07g48010	0.19239	-1.4179	0.930262	0.295244
LOC_Os01g10860	0.0228294	-1.35517	1.03728	0.295062
LOC_Os02g09850	0.0995922	-1.38859	0.984455	0.304543
LOC_Os11g07950	0.535322	-1.36636	0.916107	-0.0850694
LOC_Os10g33650	0.608364	-1.34391	0.893745	-0.158201
LOC_Os02g39640	0.546771	-1.32631	0.954616	-0.175077
LOC_Os06g19200	0.569503	-1.33179	0.934076	-0.171794
LOC_Os11g29400	0.571589	-1.32039	0.944268	-0.195464
LOC_Os05g14040	0.428908	-1.34917	0.995081	-0.0748219
LOC_Os11g36830	0.48085	-1.33689	0.982597	-0.126559
LOC_Os05g40160	0.430115	-1.37666	0.958984	-0.0124384
LOC_Os02g55550	0.471443	-1.40335	0.898465	0.0334405
LOC_Os09g17580	0.481058	-1.39454	0.907638	0.00584299
LOC_Os11g33090	0.500392	-1.40123	0.88655	0.0142844
LOC_Os10g02070	0.692147	-1.36683	0.798375	-0.123689
LOC_Os10g42170	0.706091	-1.38615	0.757631	-0.0775716
LOC_Os04g22300	0.68047	-1.39965	0.759177	-0.04
LOC_Os12g38750	0.658688	-1.39083	0.792515	-0.0603735
LOC_Os04g53606	0.515887	-1.4337	0.817503	0.100307
LOC_Os03g14258	0.62062	-1.42119	0.770818	0.0297529
LOC_Os12g33165	0.588896	-1.42172	0.793973	0.0388537
LOC_Os09g09810	0.606712	-1.40351	0.813502	-0.0167055
LOC_Os04g01850	0.595286	-1.38719	0.847499	-0.0555973
LOC_Os06g28144	0.613489	-1.39088	0.828533	-0.0511418
LOC_Os08g28740	0.5567	-1.39506	0.862159	-0.0237952
LOC_Os11g39140	0.557959	-1.41588	0.826424	0.031496
LOC_Os06g29460	0.22104	-1.19979	1.20794	-0.22919
LOC_Os10g42960	0.26208	-1.18889	1.20109	-0.274283
LOC_Os01g35030	0.271895	-1.20551	1.18688	-0.253264
LOC_Os11g26130	0.276065	-1.21095	1.18172	-0.246843
LOC_Os08g43190	0.275272	-1.24589	1.15648	-0.185864
LOC_Os03g06610	0.324225	-1.27949	1.11068	-0.155415
LOC_Os09g37910	0.277934	-1.27111	1.13449	-0.141319
LOC_Os09g31490	0.149989	-1.2855	1.15098	-0.0154767
ChrSy.fgenesh.gene.41	0.1959	-1.28821	1.14011	-0.047799
LOC_Os04g26380	0.18214	-1.27673	1.15463	-0.0600404
LOC_Os01g04324	0.108734	-1.236	1.20594	-0.0786727
LOC_Os11g22960	0.0860219	-1.21306	1.2291	-0.102062
LOC_Os03g14400	0.210941	-1.2609	1.16312	-0.113159
LOC_Os11g46970	0.189158	-1.24711	1.18063	-0.122686
LOC_Os02g58550	0.184757	-1.21538	1.20727	-0.176652
LOC_Os02g33240	0.1269	-1.22123	1.21564	-0.121317
LOC_Os08g41810	0.132438	-1.20835	1.22482	-0.148913
LOC_Os11g10740	0.43762	-1.14805	1.14202	-0.431594
LOC_Os09g01290	0.372882	-1.14035	1.17936	-0.411893
LOC_Os11g27799	0.380455	-1.1483	1.17191	-0.404066
LOC_Os03g46310	0.331225	-1.21762	1.15553	-0.269138
LOC_Os08g04110	0.320756	-1.21761	1.15989	-0.263036
LOC_Os06g42164	0.360585	-1.20023	1.15362	-0.313979
LOC_Os01g05610	0.38701	-1.22738	1.12398	-0.283601
LOC_Os08g44470	0.389883	-1.21906	1.12807	-0.298902
LOC_Os10g18490	0.317013	-1.13582	1.20759	-0.388783
LOC_Os01g05530	0.344924	-1.15284	1.18678	-0.37886
LOC_Os06g36380	0.322048	-1.16039	1.19324	-0.354899
LOC_Os08g05820	0.292483	-1.18123	1.19411	-0.30536
LOC_Os03g54230	0.26759	-1.14904	1.22163	-0.340175
LOC_Os04g25360	0.28802	-1.14496	1.21553	-0.358588
LOC_Os01g15530	0.540072	-1.24671	1.02577	-0.319128
LOC_Os12g01680	0.532182	-1.24996	1.02851	-0.310726
LOC_Os12g38250	0.52254	-1.19744	1.06729	-0.392393
LOC_Os06g12870	0.498329	-1.20348	1.07876	-0.373602
LOC_Os12g12740	0.508045	-1.20203	1.0737	-0.379707
LOC_Os01g08160	0.454818	-1.29228	1.04021	-0.202745
LOC_Os01g13300	0.42892	-1.28232	1.06213	-0.20873
LOC_Os11g40590	0.452685	-1.27691	1.05434	-0.23011
LOC_Os07g12790	0.425808	-1.26507	1.0777	-0.238444
LOC_Os06g25950	0.461848	-1.24893	1.07071	-0.283625
LOC_Os06g27720	0.441913	-1.23807	1.08908	-0.292915
LOC_Os11g43990	-0.0802878	-1.04375	1.35964	-0.235606
LOC_Os07g12650	-0.0306745	-1.07854	1.33583	-0.226621
LOC_Os08g14310	-0.0520201	-1.08698	1.33341	-0.194406
LOC_Os01g34630	-0.0711459	-1.01949	1.37019	-0.279551
LOC_Os06g28790	-0.0682976	-1.00171	1.37746	-0.307448
LOC_Os12g03650	-0.0628908	-1.00559	1.37507	-0.306592
LOC_Os06g22560	-0.129248	-1.02663	1.37207	-0.216194
LOC_Os10g41850	-0.136129	-1.00108	1.3849	-0.247689
LOC_Os03g13976	0.0952797	-1.0396	1.32781	-0.383492
LOC_Os07g17230	0.0847288	-1.09346	1.30698	-0.298248
LOC_Os03g02750	0.107423	-1.08088	1.3072	-0.333747
LOC_Os08g06230	0.126489	-1.10567	1.29024	-0.311059
LOC_Os06g24490	-0.0247872	-1.06468	1.34234	-0.252872
LOC_Os07g13810	-0.00226748	-1.07297	1.33469	-0.259454
LOC_Os01g09830	-0.0128653	-1.03989	1.35231	-0.299547
LOC_Os08g04400	-0.00778733	-1.05597	1.344	-0.280239
LOC_Os11g36950	0.000428186	-1.05393	1.34354	-0.290042
LOC_Os03g45280	0.0375478	-1.07107	1.32834	-0.294809
LOC_Os07g38230	0.0337585	-1.03133	1.34662	-0.349046
LOC_Os02g32450	0.0622308	-1.14831	1.28051	-0.194425
LOC_Os05g44560	0.12799	-1.17163	1.252	-0.208357
LOC_Os01g08930	0.142101	-1.08643	1.29484	-0.350513
LOC_Os03g14110	0.150977	-1.09892	1.28646	-0.338525
LOC_Os03g09970	0.191243	-1.10448	1.27103	-0.357792
LOC_Os03g26220	0.180694	-1.12214	1.26602	-0.324574
LOC_Os07g19494	0.208281	-1.15299	1.24079	-0.296088
LOC_Os10g15240	0.189375	-1.1404	1.25378	-0.302761
LOC_Os01g15520	0.159981	-1.13961	1.26308	-0.28345
LOC_Os03g18580	0.130347	-1.14101	1.27031	-0.259648
LOC_Os07g46610	-0.0884693	-0.833004	1.42865	-0.507179
LOC_Os01g05470	-0.0540928	-0.851113	1.41774	-0.512534
LOC_Os10g05180	-0.0696441	-0.86591	1.41849	-0.482939
LOC_Os08g06880	-0.195743	-0.795785	1.45411	-0.462581
LOC_Os08g24220	-0.18677	-0.817415	1.44886	-0.44468
LOC_Os09g03990	-0.182177	-0.781242	1.45443	-0.491014
LOC_Os01g09665	-0.141405	-0.817924	1.44165	-0.482325
LOC_Os04g12669	-0.1361	-0.813775	1.4414	-0.491529
LOC_Os05g48880	-0.163095	-0.955234	1.40639	-0.288066
LOC_Os01g40120	-0.130843	-0.955351	1.40341	-0.317216
LOC_Os06g41720	-0.127541	-0.96679	1.39871	-0.304383
LOC_Os01g12100	-0.137558	-0.921564	1.41582	-0.356702
LOC_Os11g07960	-0.0911494	-0.970114	1.39302	-0.331757
LOC_Os01g01520	-0.110837	-0.951353	1.40245	-0.34026
LOC_Os01g66230	-0.102171	-0.945596	1.40323	-0.355463
LOC_Os05g27100	-0.188596	-0.854734	1.44079	-0.397463
LOC_Os07g23120	-0.186187	-0.866349	1.43755	-0.385011
LOC_Os11g10340	-0.213272	-0.906217	1.42769	-0.3082
LOC_Os11g29490	-0.18809	-0.896256	1.42915	-0.3448
LOC_Os03g11614	0.0817606	-0.887977	1.3726	-0.566381
LOC_Os06g11240	0.0926788	-0.881913	1.36986	-0.580625
LOC_Os11g35410	0.0871251	-0.88036	1.37201	-0.578771
LOC_Os07g10850	0.0311659	-0.85461	1.39397	-0.570531
LOC_Os08g21690	0.0367688	-0.867173	1.39036	-0.559958
LOC_Os08g29980	0.0419096	-0.872848	1.38788	-0.556937
LOC_Os01g07600	0.0738564	-0.796961	1.38575	-0.662644
LOC_Os04g33310	0.0887664	-0.792533	1.38056	-0.676797
LOC_Os04g39380	0.0831579	-0.795744	1.38245	-0.669862
LOC_Os10g36750	0.0532639	-0.78795	1.3936	-0.658916
LOC_Os08g07380	0.0477959	-0.776455	1.39616	-0.667504
LOC_Os10g07380	0.039026	-0.772402	1.39939	-0.666016
LOC_Os08g01150	0.0829653	-0.839158	1.37885	-0.622657
LOC_Os09g31060	0.095154	-0.834784	1.37494	-0.635311
LOC_Os01g43774	0.0251163	-0.821201	1.40007	-0.603986
LOC_Os06g41030	0.0458166	-0.815127	1.394	-0.624689
LOC_Os07g31300	0.0565976	-0.807158	1.39106	-0.640501
LOC_Os08g39460	0.0299295	-0.951641	1.37429	-0.452573
LOC_Os02g04945	0.0242044	-0.976278	1.36853	-0.416452
LOC_Os08g16790	-0.00373336	-0.958208	1.38074	-0.418796
LOC_Os01g36580	0.151989	-1.00711	1.32115	-0.466026
LOC_Os03g63260	0.136505	-1.00218	1.32791	-0.462238
LOC_Os04g41800	0.131994	-0.996402	1.33114	-0.466729
LOC_Os05g10580	0.0660391	-0.98611	1.35445	-0.43438
LOC_Os06g07905	0.0845319	-0.954347	1.35789	-0.488073
LOC_Os03g03034	-0.448151	-0.850314	1.43445	-0.135981
LOC_Os09g31498	-0.457816	-0.841718	1.43638	-0.136846
LOC_Os03g59670	-0.495317	-0.85687	1.41981	-0.0676236
LOC_Os12g15510	-0.499033	-0.869192	1.41193	-0.0437095
LOC_Os04g32404	-0.350246	-1.01113	1.36197	-0.000595528
LOC_Os05g48580	-0.334	-0.988832	1.38104	-0.0582072
LOC_Os01g57770	-0.335668	-1.00223	1.37176	-0.0338601
LOC_Os11g38930	-0.348185	-0.995054	1.37393	-0.0306941
LOC_Os01g50870	-0.453101	-0.946145	1.37806	0.0211825
LOC_Os05g39500	-0.47275	-0.921786	1.38808	0.00645241
LOC_Os04g48020	-0.409542	-0.969514	1.37561	0.00344457
LOC_Os06g48650	-0.415183	-0.998148	1.35187	0.0614641
LOC_Os05g02690	-0.358552	-0.848595	1.447	-0.239849
LOC_Os11g29060	-0.399434	-0.808337	1.45761	-0.249839
LOC_Os06g12460	-0.285174	-0.875645	1.44011	-0.279292
LOC_Os01g15910	-0.255013	-0.898374	1.4319	-0.278509
LOC_Os04g12430	-0.281737	-0.892198	1.43418	-0.260248
LOC_Os08g04430	-0.26564	-0.904479	1.42968	-0.25956
LOC_Os04g30750	-0.332812	-0.830064	1.45439	-0.291514
LOC_Os06g35940	-0.288539	-0.852026	1.44788	-0.307313
LOC_Os07g44830	-0.302647	-0.828292	1.45508	-0.324144
LOC_Os01g09100	-0.365414	-0.914866	1.41794	-0.137656
LOC_Os01g66100	-0.353687	-0.925526	1.41424	-0.135028
LOC_Os07g29320	-0.329318	-0.95934	1.39961	-0.110951
LOC_Os10g39936	-0.3762	-0.94115	1.40198	-0.0846299
LOC_Os03g45710	-0.335738	-0.896298	1.42995	-0.197914
LOC_Os04g42200	-0.233845	-0.952893	1.40981	-0.223067
LOC_Os09g10010	-0.278997	-0.938	1.41527	-0.198277
LOC_Os01g15510	-0.0633273	-1.17252	1.27272	-0.0368683
LOC_Os01g12920	-0.078735	-1.1353	1.3027	-0.088672
LOC_Os03g06654	-0.0416493	-1.15748	1.28497	-0.0858416
LOC_Os07g12770	-0.0499138	-1.14223	1.29686	-0.10471
LOC_Os02g13630	0.0263523	-1.15544	1.28108	-0.151997
LOC_Os11g24570	-0.00448699	-1.14764	1.28993	-0.137808
LOC_Os11g42540	-0.00395823	-1.19047	1.25655	-0.0621175
LOC_Os11g44560	0.0409608	-1.18771	1.25534	-0.108589
LOC_Os01g12230	0.0279131	-1.23388	1.21519	-0.00922771
LOC_Os08g23090	0.0347907	-1.25876	1.18872	0.035252
LOC_Os09g14820	0.00499392	-1.24657	1.20186	0.0397123
LOC_Os04g24510	-0.0514824	-1.23358	1.21259	0.0724769
LOC_Os02g29464	-0.118923	-1.17574	1.26597	0.0286938
LOC_Os02g46860	-0.121729	-1.19899	1.2415	0.0792161
LOC_Os04g59020	-0.256751	-1.14767	1.26378	0.140639
LOC_Os06g45980	-0.365538	-1.06458	1.31106	0.119059
LOC_Os11g14440	-0.316128	-1.07509	1.31871	0.0725129
LOC_Os05g45954	-0.225207	-1.11204	1.30836	0.0288864
LOC_Os06g22660	-0.250188	-1.07229	1.33693	-0.0144474
LOC_Os03g06980	-0.129778	-1.09777	1.32953	-0.101988
LOC_Os04g39100	-0.21934	-1.05576	1.3532	-0.0780978
LOC_Os10g31780	-0.186596	-1.08884	1.33279	-0.0573574
LOC_Os02g04740	-0.222714	-0.714173	1.46881	-0.531926
LOC_Os10g24980	-0.191756	-0.73334	1.46193	-0.536837
LOC_Os01g59180	-0.188966	-0.701276	1.464	-0.57376
LOC_Os12g35260	-0.146792	-0.714248	1.45463	-0.593591
LOC_Os10g06939	-0.251052	-0.613449	1.47795	-0.613449
LOC_Os12g43620	-0.256699	-0.611109	1.47892	-0.611109
LOC_Os09g01450	-0.297916	-0.593715	1.48535	-0.593715
LOC_Os11g06550	-0.283374	-0.599916	1.48321	-0.599916
LOC_Os12g25350	-0.294943	-0.669066	1.48218	-0.518171
LOC_Os01g53750	-0.298464	-0.645888	1.48407	-0.539715
LOC_Os02g58450	-0.297661	-0.64383	1.48408	-0.542585
LOC_Os01g01840	-0.265606	-0.70635	1.47547	-0.503511
LOC_Os01g13720	-0.265659	-0.684527	1.47745	-0.52726
LOC_Os05g49010	-0.256095	-0.683198	1.47625	-0.536962
LOC_Os12g02230	-0.0175791	-0.69189	1.41994	-0.710466
LOC_Os06g01050	-0.0250599	-0.698655	1.42237	-0.698655
LOC_Os11g12420	-0.0196245	-0.700505	1.42063	-0.700505
LOC_Os07g11970	-0.0165009	-0.701564	1.41963	-0.701564
LOC_Os09g18520	-0.0175259	-0.701217	1.41996	-0.701217
LOC_Os01g10060	0.0145954	-0.711938	1.40928	-0.711938
LOC_Os12g26970	-0.000711816	-0.710729	1.41444	-0.703002
LOC_Os03g44130	0.00518192	-0.70883	1.41248	-0.70883
LOC_Os07g25970	0.00327684	-0.708197	1.41312	-0.708197
LOC_Os07g37810	-0.00338081	-0.74427	1.41463	-0.666982
LOC_Os02g12270	-0.0298031	-0.766182	1.42154	-0.62555
LOC_Os08g04060	-0.0579887	-0.737774	1.43125	-0.635489
LOC_Os11g12250	-0.2002	-0.634047	1.46829	-0.634047
LOC_Os04g52810	-0.118579	-0.698264	1.44879	-0.631951
LOC_Os07g02060	-0.13434	-0.702234	1.45243	-0.615853
LOC_Os07g17210	-0.16318	-0.648517	1.46021	-0.648517
LOC_Os11g38640	-0.148416	-0.676613	1.4565	-0.631476
LOC_Os04g26370	-0.115477	-0.680842	1.44841	-0.652091
LOC_Os01g16850	-0.12775	-0.651795	1.45161	-0.672065
LOC_Os07g28540	-0.13797	-0.658119	1.45421	-0.658119
LOC_Os05g34240	-0.101735	-0.60387	1.44277	-0.737164
LOC_Os11g28910	-0.107386	-0.655747	1.44629	-0.683158
LOC_Os11g34305	-0.0833924	-0.672586	1.43981	-0.683831
LOC_Os06g11830	-0.0816444	-0.678844	1.43933	-0.678844
LOC_Os07g20170	-0.0853167	-0.677523	1.44036	-0.677523
LOC_Os05g36000	-0.0712091	-0.703161	1.43615	-0.661783
LOC_Os12g01750	-0.0629945	-0.685485	1.43396	-0.685485
LOC_Os01g05600	-0.0509236	-0.700524	1.43032	-0.67887
LOC_Os11g37774	-0.048421	-0.690598	1.42962	-0.690598
LOC_Os05g33860	-0.128516	-0.396478	1.42191	-0.896917
LOC_Os02g36264	-0.0677816	-0.386645	1.39825	-0.943824
LOC_Os06g43430	-0.0583218	-0.394617	1.39658	-0.943637
LOC_Os12g28460	0.00693582	-0.499191	1.39278	-0.90052
LOC_Os05g30490	-0.0367497	-0.552671	1.4171	-0.827675
LOC_Os11g39390	-0.0126678	-0.530515	1.40536	-0.862178
LOC_Os03g24560	-0.25564	-0.33876	1.44682	-0.852416
LOC_Os03g53150	-0.317968	-0.278317	1.44785	-0.851566
LOC_Os07g23430	-0.230524	-0.542735	1.47137	-0.698113
LOC_Os11g47000	-0.25708	-0.535024	1.47632	-0.684213
LOC_Os06g19150	-0.20477	-0.57447	1.46768	-0.688444
LOC_Os10g40770	-0.21286	-0.525273	1.46596	-0.727829
LOC_Os05g40400	-0.292729	-0.464769	1.47679	-0.719294
LOC_Os08g03890	-0.209937	-0.476688	1.45977	-0.773148
LOC_Os03g53580	-0.644291	-0.241903	1.47598	-0.589788
LOC_Os01g10180	-0.532823	-0.223407	1.46904	-0.712813
LOC_Os06g30110	-0.532467	-0.245874	1.47386	-0.695523
LOC_Os08g15149	-0.607941	-0.195036	1.46685	-0.663872
LOC_Os02g53350	-0.607605	-0.153075	1.45692	-0.696244
LOC_Os03g50080	-0.598999	-0.17704	1.46244	-0.686396
LOC_Os01g43140	-0.432958	-0.265927	1.46694	-0.768057
LOC_Os03g42280	-0.463419	-0.245728	1.46665	-0.757501
LOC_Os02g30080	-0.525257	-0.34699	1.49047	-0.618224
LOC_Os02g55380	-0.519715	-0.359761	1.49181	-0.612338
LOC_Os07g39120	-0.513776	-0.302868	1.48323	-0.666585
LOC_Os08g01810	-0.470004	-0.356311	1.48804	-0.661724
LOC_Os04g39110	-0.615774	-0.455765	1.49468	-0.423137
LOC_Os05g43690	-0.616797	-0.427082	1.49465	-0.450769
LOC_Os07g43160	-0.555294	-0.384544	1.49513	-0.555294
LOC_Os04g44150	-0.592433	-0.402406	1.49548	-0.500639
LOC_Os01g07500	-0.609897	-0.369986	1.4927	-0.512817
LOC_Os07g48750	-0.588411	-0.370511	1.49354	-0.534622
LOC_Os06g20800	-0.58406	-0.599366	1.48597	-0.302543
LOC_Os10g38820	-0.611225	-0.556574	1.48799	-0.320189
LOC_Os08g12020	-0.656372	-0.506086	1.48605	-0.323591
LOC_Os09g39370	-0.647331	-0.557832	1.4811	-0.275934
LOC_Os01g42900	-0.595059	-0.508403	1.49476	-0.3913
LOC_Os05g47840	-0.581445	-0.553584	1.49253	-0.357504
LOC_Os06g12450	-0.551398	-0.551398	1.49581	-0.393018
LOC_Os08g29880	-0.513978	-0.556741	1.49782	-0.427098
LOC_Os06g41070	-0.533643	-0.533643	1.49824	-0.430956
LOC_Os10g40430	-0.536306	-0.536306	1.49795	-0.425333
LOC_Os02g40010	-0.549574	-0.49983	1.49874	-0.44934
LOC_Os08g41780	-0.517685	-0.514136	1.49961	-0.467791
LOC_Os01g49830	-0.484181	-0.466263	1.49906	-0.548618
LOC_Os07g11790	-0.474588	-0.512586	1.49976	-0.512586
LOC_Os09g37500	-0.494763	-0.513474	1.49993	-0.491694
LOC_Os01g04390	-0.501875	-0.494301	1.49999	-0.503811
LOC_Os04g45450	-0.5	-0.5	1.5	-0.5
LOC_Os06g28720	-0.5	-0.5	1.5	-0.5
LOC_Os01g06310	-0.467957	-0.562709	1.4985	-0.467835
LOC_Os05g43510	-0.443096	-0.595846	1.49644	-0.457497
LOC_Os11g47550	-0.449919	-0.595477	1.49649	-0.451097
LOC_Os03g05700	-0.440809	-0.555585	1.49835	-0.501956
LOC_Os04g26260	-0.41815	-0.539693	1.49754	-0.539693
LOC_Os06g16450	-0.403177	-0.544781	1.49656	-0.548603
LOC_Os10g23050	-0.445674	-0.529477	1.4989	-0.523752
LOC_Os05g49320	-0.43054	-0.52451	1.49818	-0.543127
LOC_Os07g11870	-0.429335	-0.534412	1.49816	-0.534412
LOC_Os02g11930	-0.350143	-0.498895	1.48943	-0.640392
LOC_Os03g55510	-0.413856	-0.501344	1.49649	-0.581289
LOC_Os11g01240	-0.362025	-0.603947	1.49235	-0.526379
LOC_Os01g07260	-0.332132	-0.619938	1.48899	-0.536918
LOC_Os05g39870	-0.347104	-0.632493	1.48972	-0.510118
LOC_Os06g12455	-0.341529	-0.636514	1.489	-0.510959
LOC_Os11g32460	-0.33136	-0.579184	1.48973	-0.579184
LOC_Os11g40320	-0.344659	-0.573301	1.49126	-0.573301
LOC_Os03g63200	-0.318493	-0.599244	1.48803	-0.570293
LOC_Os11g31530	-0.314415	-0.586593	1.4876	-0.586593
LOC_Os02g33640	-0.384524	-0.555303	1.49513	-0.555303
LOC_Os06g19900	-0.384542	-0.555295	1.49513	-0.555295
LOC_Os12g05840	-0.355385	-0.582577	1.49231	-0.554352
LOC_Os06g18770	-0.364329	-0.56449	1.49331	-0.56449
LOC_Os11g05190	-0.366679	-0.56552	1.49353	-0.561333
LOC_Os01g10110	-0.417115	-0.660753	1.48986	-0.411993
LOC_Os01g11460	-0.404005	-0.695115	1.48486	-0.385738
LOC_Os01g01290	-0.458344	-0.720198	1.47718	-0.298635
LOC_Os02g10950	-0.450476	-0.702882	1.48164	-0.328282
LOC_Os10g42610	-0.44956	-0.670912	1.48761	-0.367137
LOC_Os12g17570	-0.471371	-0.663494	1.48766	-0.352792
LOC_Os03g02280	-0.492191	-0.671647	1.48452	-0.320682
LOC_Os06g08640	-0.503081	-0.630414	1.49062	-0.357126
LOC_Os10g16720	-0.323743	-0.667099	1.48519	-0.494348
LOC_Os03g20760	-0.322178	-0.684595	1.48337	-0.476597
LOC_Os01g55610	-0.317621	-0.702138	1.481	-0.461245
LOC_Os11g10560	-0.3178	-0.700923	1.48117	-0.462444
LOC_Os05g14310	-0.365366	-0.696859	1.4842	-0.42197
LOC_Os11g05770	-0.367538	-0.65833	1.48898	-0.463107
LOC_Os02g57290	-0.329034	-0.795708	1.46405	-0.339311
LOC_Os06g21240	-0.350689	-0.754224	1.4738	-0.368887
LOC_Os10g23080	-0.270699	-0.758628	1.46898	-0.439655
LOC_Os10g41380	-0.270193	-0.812863	1.45797	-0.374918
LOC_Os01g08440	0.0188758	-0.421488	1.37198	-0.969366
LOC_Os01g48390	-0.0422501	-0.303928	1.36597	-1.01979
LOC_Os01g70730	0.0516298	-0.360503	1.3418	-1.03293
LOC_Os12g32750	0.0248502	-0.289995	1.3326	-1.06746
LOC_Os03g55530	-0.00211961	-0.215376	1.31911	-1.10162
LOC_Os09g34950	-0.0109647	-0.250721	1.33558	-1.07389
LOC_Os08g36510	-0.0381984	-0.173741	1.31962	-1.10768
LOC_Os11g25260	-0.0906572	-0.195838	1.34998	-1.06348
LOC_Os09g39720	-0.163477	-0.140105	1.35752	-1.05394
LOC_Os07g38010	-0.0886321	-0.108849	1.31546	-1.11798
LOC_Os01g42130	-0.125681	-0.134563	1.34096	-1.08071
LOC_Os03g20500	-0.102877	-0.129782	1.3299	-1.09724
LOC_Os03g30290	0.154734	-0.0155686	1.14823	-1.28739
LOC_Os06g12730	0.11096	-0.0746276	1.20279	-1.23912
LOC_Os06g33100	0.109305	-0.32373	1.30309	-1.08867
LOC_Os10g32110	0.103384	-0.267947	1.28727	-1.1227
LOC_Os01g52480	0.262481	-0.308719	1.21365	-1.16741
LOC_Os03g53570	0.198496	-0.205285	1.21137	-1.20459
LOC_Os07g12590	0.160682	-0.554214	1.33466	-0.941126
LOC_Os04g37930	0.168923	-0.599876	1.3377	-0.906743
LOC_Os12g43890	0.143597	-0.576869	1.3464	-0.91313
LOC_Os02g56830	0.065438	-0.530569	1.37406	-0.908934
LOC_Os08g37840	0.100095	-0.504995	1.35419	-0.949285
LOC_Os07g14880	0.0746308	-0.731108	1.38759	-0.731108
LOC_Os07g33200	0.080021	-0.732774	1.38553	-0.732774
LOC_Os11g38880	0.0828251	-0.733636	1.38445	-0.733636
LOC_Os11g10600	0.0886639	-0.720128	1.38208	-0.750613
LOC_Os11g10850	0.0854406	-0.706634	1.38308	-0.761883
LOC_Os01g06740	0.0537312	-0.717921	1.39537	-0.731185
LOC_Os07g27630	0.0448443	-0.721739	1.39863	-0.721739
LOC_Os04g25490	0.0603407	-0.688454	1.39228	-0.764165
LOC_Os06g19780	0.0439487	-0.696454	1.39867	-0.746161
LOC_Os07g25200	0.0163888	-0.61824	1.40465	-0.802795
LOC_Os03g02685	0.104958	-0.681564	1.37417	-0.797565
LOC_Os11g06590	0.094257	-0.68548	1.37877	-0.787546
LOC_Os05g09728	0.107912	-0.670076	1.37226	-0.810095
LOC_Os08g34010	0.111525	-0.658499	1.36992	-0.822951
LOC_Os01g73450	0.131663	-0.739505	1.36483	-0.756989
LOC_Os06g27410	0.142218	-0.751328	1.36044	-0.751328
LOC_Os09g26890	0.13157	-0.748238	1.36491	-0.748238
LOC_Os04g16160	0.119101	-0.723802	1.36985	-0.765145
LOC_Os02g30470	0.121277	-0.726887	1.369	-0.76339
LOC_Os04g29270	0.122138	-0.726488	1.36864	-0.764286
LOC_Os07g25960	0.121863	-0.749013	1.36891	-0.741762
LOC_Os11g33300	0.112013	-0.74247	1.37293	-0.74247
LOC_Os12g11220	0.111593	-0.742345	1.3731	-0.742345
LOC_Os02g34760	0.114848	-0.743314	1.37178	-0.743314
LOC_Os06g26020	0.115603	-0.743538	1.37147	-0.743538
LOC_Os11g07980	0.158162	-0.760588	1.3536	-0.751173
LOC_Os05g16220	0.166069	-0.758116	1.35016	-0.758116
LOC_Os07g18590	0.165823	-0.758047	1.35027	-0.758047
LOC_Os06g50650	0.162516	-0.757116	1.35172	-0.757116
LOC_Os07g26410	0.160429	-0.756527	1.35263	-0.756527
LOC_Os10g42030	0.191412	-0.76534	1.33885	-0.76492
LOC_Os11g37040	0.185083	-0.763398	1.34171	-0.763398
LOC_Os06g12890	0.18677	-0.763861	1.34095	-0.763861
LOC_Os06g38115	0.186445	-0.763772	1.3411	-0.763772
LOC_Os11g08569	0.174754	-0.753018	1.34631	-0.768041
LOC_Os02g30490	0.176063	-0.760907	1.34575	-0.760907
LOC_Os10g34990	0.176401	-0.761	1.3456	-0.761
LOC_Os01g41160	0.162205	-0.712407	1.35093	-0.800725
LOC_Os01g01680	0.140069	-0.729704	1.36114	-0.771503
LOC_Os08g41630	0.158429	-0.738481	1.35335	-0.773298
LOC_Os01g02870	0.154735	-0.684882	1.35284	-0.822692
LOC_Os11g06800	0.145812	-0.671684	1.35594	-0.830067
LOC_Os04g25454	0.191672	-0.655871	1.33332	-0.869116
LOC_Os11g44750	0.180284	-0.668852	1.33991	-0.85134
LOC_Os01g29030	0.276059	-0.727988	1.29641	-0.84448
LOC_Os11g29380	0.275506	-0.740695	1.29732	-0.832128
LOC_Os11g36210	0.22777	-0.726699	1.32081	-0.821882
LOC_Os01g42050	0.248135	-0.745095	1.31144	-0.814482
LOC_Os11g39290	0.252359	-0.755243	1.30962	-0.806735
LOC_Os03g24650	0.260113	-0.66659	1.29991	-0.893435
LOC_Os06g35165	0.23428	-0.693993	1.31563	-0.855919
LOC_Os10g13490	0.261053	-0.71033	1.30315	-0.85387
LOC_Os06g19590	0.249911	-0.70795	1.30871	-0.850669
LOC_Os06g29800	0.250813	-0.703463	1.30794	-0.855291
LOC_Os07g02540	0.200906	-0.380829	1.27284	-1.09292
LOC_Os01g16810	0.217328	-0.459649	1.28566	-1.04334
LOC_Os02g08320	0.144017	-0.440934	1.31909	-1.02217
LOC_Os12g32790	0.32896	-0.544852	1.24188	-1.02599
LOC_Os06g47830	0.358218	-0.450469	1.20036	-1.10811
LOC_Os01g62090	0.314146	-0.481668	1.23599	-1.06847
LOC_Os03g53540	0.298814	-0.464144	1.2406	-1.07527
LOC_Os01g10210	0.485981	-0.557755	1.14272	-1.07095
LOC_Os04g25060	0.516495	-0.548034	1.11858	-1.08704
LOC_Os08g39610	0.534477	-0.560459	1.10841	-1.08243
LOC_Os09g15350	0.520624	-0.56494	1.11961	-1.0753
LOC_Os06g20760	0.44235	-0.587025	1.17897	-1.03429
LOC_Os01g01870	0.389808	-0.589529	1.21354	-1.01382
LOC_Os02g45660	0.390621	-0.578654	1.21091	-1.02288
LOC_Os11g44660	0.48943	-0.656338	1.1595	-0.992592
LOC_Os07g10170	0.501438	-0.60949	1.14289	-1.03484
LOC_Os06g31190	0.460999	-0.616868	1.17219	-1.01632
LOC_Os12g12120	0.479064	-0.620864	1.16062	-1.01882
LOC_Os03g24640	0.377388	-0.642424	1.23019	-0.96515
LOC_Os09g27820	0.363691	-0.619245	1.23494	-0.979384
LOC_Os02g34580	0.419418	-0.665527	1.20723	-0.961122
ChrSy.fgenesh.gene.44	0.396013	-0.680556	1.22383	-0.939286
LOC_Os01g01760	0.366172	-0.672049	1.24094	-0.935061
LOC_Os03g18340	0.243918	-0.589861	1.2983	-0.952357
LOC_Os06g23040	0.235985	-0.574106	1.29989	-0.961769
LOC_Os10g42220	0.31256	-0.621997	1.26547	-0.956036
LOC_Os11g21910	0.266749	-0.620872	1.29076	-0.93664
LOC_Os11g29030	0.292256	-0.652936	1.28107	-0.920391
LOC_Os02g47790	1.42158	-0.169022	-0.338117	-0.914445
LOC_Os11g22404	1.41744	-0.161248	-0.331563	-0.924626
LOC_Os02g17090	1.43123	-0.197909	-0.341086	-0.892233
LOC_Os07g01230	1.4283	-0.213024	-0.310873	-0.904401
LOC_Os08g40330	1.4448	-0.181942	-0.428903	-0.833957
LOC_Os09g15050	1.44039	-0.159194	-0.441592	-0.839603
LOC_Os09g36260	1.43342	-0.157124	-0.407763	-0.868533
LOC_Os10g36310	1.42791	-0.162131	-0.374357	-0.891424
LOC_Os03g18740	1.44562	-0.295017	-0.291402	-0.859203
LOC_Os10g26250	1.44118	-0.329609	-0.242277	-0.869291
LOC_Os07g18070	1.47457	-0.328909	-0.397909	-0.747751
LOC_Os04g24530	1.48108	-0.355669	-0.410015	-0.715396
LOC_Os09g19710	1.48426	-0.357164	-0.432748	-0.694352
LOC_Os03g48720	1.46556	-0.335937	-0.339782	-0.789837
LOC_Os06g24500	1.45664	-0.265516	-0.373866	-0.817262
LOC_Os04g13540	1.46217	-0.274656	-0.39183	-0.795679
LOC_Os07g35880	1.45806	-0.25105	-0.400298	-0.806714
LOC_Os02g37750	1.48829	-0.319705	-0.584291	-0.584291
LOC_Os05g51750	1.48378	-0.29488	-0.64296	-0.545939
LOC_Os06g46435	1.48638	-0.321682	-0.649204	-0.515493
LOC_Os06g19444	1.49175	-0.390111	-0.639377	-0.462264
LOC_Os01g16750	1.49634	-0.400081	-0.549987	-0.546272
LOC_Os10g35980	1.49546	-0.388598	-0.556513	-0.550349
LOC_Os09g10860	1.4923	-0.36079	-0.60263	-0.528878
LOC_Os11g04330	1.49517	-0.400576	-0.596889	-0.49771
LOC_Os03g25990	1.47725	-0.247061	-0.615096	-0.615096
LOC_Os11g39840	1.46597	-0.18911	-0.638428	-0.638428
LOC_Os08g07720	1.4823	-0.299582	-0.508822	-0.673896
LOC_Os09g15060	1.48436	-0.301177	-0.536863	-0.646324
LOC_Os07g06800	1.47008	-0.230953	-0.525231	-0.713899
LOC_Os11g25700	1.47101	-0.229866	-0.539782	-0.701366
LOC_Os07g42420	1.46679	-0.239521	-0.475694	-0.751576
LOC_Os12g01700	1.47025	-0.248875	-0.487133	-0.734246
LOC_Os12g02720	1.43535	-0.0678155	-0.677191	-0.690346
LOC_Os04g56990	1.45627	-0.147394	-0.67668	-0.632193
LOC_Os11g01790	1.44365	-0.0985265	-0.699753	-0.645373
LOC_Os01g74170	1.44354	-0.144378	-0.809943	-0.48922
LOC_Os10g14170	1.47069	-0.240719	-0.721562	-0.508407
[truncated: 5,261 more rows]
