# Supplementary material for: OsSTS, a Novel Allele of Mitogen-Activated Protein Kinase Kinase 4 (OsMKK4), Controls Grain Size and Salt Tolerance in Rice
Source: Rice (N Y). 2023 Oct 24;16:47. doi: 10.1186/s12284-023-00663-y (PMC10597928; doi:10.1186/s12284-023-00663-y)
Supplement: Supplementary file 4 — Additional file 4: Table S4. A list of gene ontology (GO) enrichment analysis of DEGs between WT and sts both with and without salt stress. [file 12284_2023_663_MOESM4_ESM.xlsx]

## Sheet: Sheet1
Compare	Category	GO.ID	Term	Up	Down	DEG	Total	Pvalue	FDR
A_vs_B	BP	GO:0050896	response to stimulus	238	310	548	5841	7.2e-21	1.3752e-18
A_vs_B	BP	GO:0006950	response to stress	164	197	361	3607	4.5e-17	4.2975e-15
A_vs_B	BP	GO:0008219	cell death	31	39	70	364	5.4e-16	3.438e-14
A_vs_B	MF	GO:0016301	kinase activity	85	128	213	2007	2.7e-12	1.0314e-10
A_vs_B	MF	GO:0016772	transferase activity, transferring phosphorus-containing groups	85	128	213	2007	2.7e-12	1.0314e-10
A_vs_B	MF	GO:0000166	nucleotide binding	96	156	252	2556	5e-11	1.19375e-09
A_vs_B	MF	GO:0036094	small molecule binding	96	156	252	2556	5e-11	1.19375e-09
A_vs_B	MF	GO:1901265	nucleoside phosphate binding	96	156	252	2556	5e-11	1.19375e-09
A_vs_B	MF	GO:0003824	catalytic activity	368	400	768	9889	4.9e-09	1.03989e-07
A_vs_B	MF	GO:0019825	oxygen binding	29	24	53	345	1.1e-08	2.101e-07
A_vs_B	MF	GO:0016740	transferase activity	148	193	341	3899	2e-08	3.47273e-07
A_vs_B	BP	GO:0007154	cell communication	69	106	175	1847	8.1e-07	1.28925e-05
A_vs_B	BP	GO:0019748	secondary metabolic process	41	20	61	485	1.2e-06	1.76308e-05
A_vs_B	BP	GO:0065007	biological regulation	64	105	169	1800	2.2e-06	3.00143e-05
A_vs_B	BP	GO:0050789	regulation of biological process	54	96	150	1586	5.8e-06	6.79111e-05
A_vs_B	BP	GO:0007165	signal transduction	51	89	140	1462	6.4e-06	6.79111e-05
A_vs_B	BP	GO:0050794	regulation of cellular process	51	89	140	1462	6.4e-06	6.79111e-05
A_vs_B	BP	GO:0051716	cellular response to stimulus	51	89	140	1462	6.4e-06	6.79111e-05
A_vs_B	BP	GO:0023052	signaling	51	90	141	1479	7.5e-06	7.258e-05
A_vs_B	CC	GO:0071944	cell periphery	150	171	321	3831	7.6e-06	7.258e-05
C_vs_D	BP	GO:0050896	response to stimulus	313	374	687	5841	3.9e-20	7.488e-18
C_vs_D	BP	GO:0006950	response to stress	229	223	452	3607	3.6e-17	3.456e-15
C_vs_D	MF	GO:0016301	kinase activity	113	145	258	2007	4.2e-11	2.016e-09
C_vs_D	MF	GO:0016772	transferase activity, transferring phosphorus-containing groups	113	145	258	2007	4.2e-11	2.016e-09
C_vs_D	MF	GO:0003824	catalytic activity	518	480	998	9889	9.4e-11	3.6096e-09
C_vs_D	BP	GO:0008219	cell death	32	37	69	364	6.1e-10	1.952e-08
C_vs_D	MF	GO:0019825	oxygen binding	36	29	65	345	2.2e-09	6.03429e-08
C_vs_D	MF	GO:0016740	transferase activity	208	228	436	3899	3.3e-09	7.92e-08
C_vs_D	MF	GO:0000166	nucleotide binding	117	166	283	2556	7.7e-06	0.0001344
C_vs_D	MF	GO:0036094	small molecule binding	117	166	283	2556	7.7e-06	0.0001344
C_vs_D	MF	GO:1901265	nucleoside phosphate binding	117	166	283	2556	7.7e-06	0.0001344
C_vs_D	BP	GO:0065007	biological regulation	73	132	205	1800	3.7e-05	0.000592
C_vs_D	BP	GO:0007165	signal transduction	55	115	170	1462	6e-05	0.000768
C_vs_D	BP	GO:0050794	regulation of cellular process	55	115	170	1462	6e-05	0.000768
C_vs_D	BP	GO:0051716	cellular response to stimulus	55	115	170	1462	6e-05	0.000768
C_vs_D	BP	GO:0023052	signaling	55	116	171	1479	7.7e-05	0.000924
C_vs_D	BP	GO:0019748	secondary metabolic process	42	25	67	485	0.00012	0.00135529
C_vs_D	BP	GO:0050789	regulation of biological process	59	121	180	1586	0.00013	0.00138667
C_vs_D	BP	GO:0007154	cell communication	71	134	205	1847	0.00016	0.00161684
C_vs_D	BP	GO:0009607	response to biotic stimulus	69	55	124	1075	0.0008	0.00768
