# Supplementary material for: OsSTS, a Novel Allele of Mitogen-Activated Protein Kinase Kinase 4 (OsMKK4), Controls Grain Size and Salt Tolerance in Rice
Source: Rice (N Y). 2023 Oct 24;16:47. doi: 10.1186/s12284-023-00663-y (PMC10597928; doi:10.1186/s12284-023-00663-y)
Supplement: Supplementary file 5 — Additional file 5: Table S5. A list of KEGG enrichment analysis of DEGs between WT and sts both with and without salt stress. [file 12284_2023_663_MOESM5_ESM.xlsx]

## Sheet: -Nacl(WTvsSTS)
PathwayID	Pathway	Level1	Level2	Up_number	Down_number	DEG_number	total_number	Pvalue	FDR	Up_gene	Down_gene	URL
osa00940	Phenylpropanoid biosynthesis	Metabolism	Biosynthesis of other secondary metabolites	20	10	30	214	3.40953e-07	3.03448e-05	LOC_Os05g04500(LOC_Os05g04500),LOC_Os09g25150(LOC_Os09g25150),LOC_Os06g32990(LOC_Os06g32990),LOC_Os04g55740(LOC_Os04g55740),LOC_Os08g34280(LOC_Os08g34280),LOC_Os04g15920(LOC_Os04g15920),LOC_Os10g12080(LOC_Os10g12080),LOC_Os03g49600(LOC_Os03g49600),LOC_Os05g35290(LOC_Os05g35290),LOC_Os01g40860(LOC_Os01g40860),LOC_Os03g11420(LOC_Os03g11420),LOC_Os09g08720(LOC_Os09g08720),LOC_Os01g28030(LOC_Os01g280…	LOC_Os06g20150(LOC_Os06g20150),LOC_Os02g39850(LOC_Os02g39850),LOC_Os10g42800(LOC_Os10g42800),LOC_Os07g48010(LOC_Os07g48010),LOC_Os08g43040(LOC_Os08g43040),LOC_Os02g14440(LOC_Os02g14440),LOC_Os10g02070(LOC_Os10g02070),LOC_Os07g47990(LOC_Os07g47990),LOC_Os03g13210(LOC_Os03g13210),LOC_Os01g18120(LOC_Os01g18120)	http://www.kegg.jp/kegg-bin/show_pathway?map00940/K01188%09%23FFFFFF,red/K00083%09%23FFFFFF,red/K01904%09%23FFFFFF,green/K05350%09%23FFFFFF,red/K12355%09%23FFFFFF,red/K13064%09%23FFFFFF,red/K00487%09%23FFFFFF,red/K09753%09%23FFFFFF,purple/K00430%09%23FFFFFF,purple/K10775%09%23FFFFFF,red/K09754%09%23FFFFFF,red/K13065%09%23FFFFFF,green/
osa00360	Phenylalanine metabolism	Metabolism	Amino acid metabolism	7	2	9	51	0.000939018	0.0417863	LOC_Os04g40040(LOC_Os04g40040),LOC_Os11g35040(LOC_Os11g35040),LOC_Os06g23114(LOC_Os06g23114),LOC_Os02g26810(LOC_Os02g26810),LOC_Os02g41680(LOC_Os02g41680),LOC_Os05g35290(LOC_Os05g35290),LOC_Os02g41630(LOC_Os02g41630)	LOC_Os10g42800(LOC_Os10g42800),LOC_Os06g16030(LOC_Os06g16030)	http://www.kegg.jp/kegg-bin/show_pathway?map00360/K00487%09%23FFFFFF,red/K00276%09%23FFFFFF,red/K01426%09%23FFFFFF,green/K10775%09%23FFFFFF,red/K01904%09%23FFFFFF,green/K00815%09%23FFFFFF,red/K13064%09%23FFFFFF,red/
osa00904	Diterpenoid biosynthesis	Metabolism	Metabolism of terpenoids and polyketides	5	2	7	36	0.00192625	0.0554034	LOC_Os02g36220(LOC_Os02g36220),LOC_Os06g37330(LOC_Os06g37330),LOC_Os02g36020(LOC_Os02g36020),LOC_Os02g36150(LOC_Os02g36150),LOC_Os01g08220(LOC_Os01g08220)	LOC_Os01g55240(LOC_Os01g55240),LOC_Os06g02019(LOC_Os06g02019)	http://www.kegg.jp/kegg-bin/show_pathway?map00904/K04123%09%23FFFFFF,green/K14038%09%23FFFFFF,red/K04124%09%23FFFFFF,red/K04125%09%23FFFFFF,green/K04122%09%23FFFFFF,red/K16083%09%23FFFFFF,red/K04121%09%23FFFFFF,red/
osa00901	Indole alkaloid biosynthesis	Metabolism	Biosynthesis of other secondary metabolites	3	3	6	29	0.00290837	0.0554034	LOC_Os01g11750(LOC_Os01g11750),LOC_Os06g47910(LOC_Os06g47910),LOC_Os10g25420(LOC_Os10g25420)	LOC_Os11g31940(LOC_Os11g31940),LOC_Os01g11660(LOC_Os01g11660),LOC_Os01g11730(LOC_Os01g11730)	http://www.kegg.jp/kegg-bin/show_pathway?map00901/K21026%09%23FFFFFF,purple/
osa03410	Base excision repair	Genetic Information Processing	Replication and repair	2	5	7	39	0.00311255	0.0554034	LOC_Os08g38170(LOC_Os08g38170),LOC_Os05g49250(LOC_Os05g49250)	LOC_Os12g10900(LOC_Os12g10900),LOC_Os12g10910(LOC_Os12g10910),LOC_Os09g01290(LOC_Os09g01290),LOC_Os01g24920(LOC_Os01g24920),LOC_Os06g13020(LOC_Os06g13020)	http://www.kegg.jp/kegg-bin/show_pathway?map03410/K03575%09%23FFFFFF,green/K10798%09%23FFFFFF,green/K10801%09%23FFFFFF,green/K01246%09%23FFFFFF,red/K01247%09%23FFFFFF,red/K03512%09%23FFFFFF,green/
osa00380	Tryptophan metabolism	Metabolism	Amino acid metabolism	1	6	7	43	0.00547684	0.0723526	LOC_Os02g02400(LOC_Os02g02400)	LOC_Os04g03980(LOC_Os04g03980),LOC_Os01g53200(LOC_Os01g53200),LOC_Os03g06654(LOC_Os03g06654),LOC_Os10g04860(LOC_Os10g04860),LOC_Os01g16750(LOC_Os01g16750),LOC_Os06g16030(LOC_Os06g16030)	http://www.kegg.jp/kegg-bin/show_pathway?map00380/K01426%09%23FFFFFF,green/K11817%09%23FFFFFF,green/K03781%09%23FFFFFF,red/K11816%09%23FFFFFF,green/
osa04626	Plant-pathogen interaction	Organismal Systems	Environmental adaptation	10	7	17	170	0.00569066	0.0723526	LOC_Os01g28500(LOC_Os01g28500),LOC_Os01g32120(LOC_Os01g32120),LOC_Os11g04560(LOC_Os11g04560),LOC_Os08g39140(LOC_Os08g39140),LOC_Os12g12730(LOC_Os12g12730),LOC_Os08g16070(LOC_Os08g16070),LOC_Os07g03580(LOC_Os07g03580),LOC_Os06g22460(LOC_Os06g22460),LOC_Os10g11500(LOC_Os10g11500),LOC_Os11g11990(LOC_Os11g11990)	LOC_Os06g38730(LOC_Os06g38730),LOC_Os08g38990(LOC_Os08g38990),LOC_Os11g12300(LOC_Os11g12300),LOC_Os01g28450(LOC_Os01g28450),LOC_Os11g12000(LOC_Os11g12000),LOC_Os11g11960(LOC_Os11g11960),LOC_Os11g45330(LOC_Os11g45330)	http://www.kegg.jp/kegg-bin/show_pathway?map04626/K13449%09%23FFFFFF,purple/K13448%09%23FFFFFF,red/K18835%09%23FFFFFF,green/K13457%09%23FFFFFF,purple/K13420%09%23FFFFFF,green/K04079%09%23FFFFFF,red/
osa00945	Stilbenoid, diarylheptanoid and gingerol biosynthesis	Metabolism	Biosynthesis of other secondary metabolites	2	2	4	16	0.00734468	0.0817096	LOC_Os10g12080(LOC_Os10g12080),LOC_Os02g26810(LOC_Os02g26810)	LOC_Os02g39850(LOC_Os02g39850),LOC_Os08g43040(LOC_Os08g43040)	http://www.kegg.jp/kegg-bin/show_pathway?map00945/K00487%09%23FFFFFF,red/K09754%09%23FFFFFF,red/K13065%09%23FFFFFF,green/
osa00902	Monoterpenoid biosynthesis	Metabolism	Metabolism of terpenoids and polyketides	4	1	5	32	0.021428	0.211899	LOC_Os02g02930(LOC_Os02g02930),LOC_Os02g51900(LOC_Os02g51900),LOC_Os07g14630(LOC_Os07g14630),LOC_Os08g31200(LOC_Os08g31200)	LOC_Os04g25490(LOC_Os04g25490)	http://www.kegg.jp/kegg-bin/show_pathway?map00902/K15086%09%23FFFFFF,red/K21373%09%23FFFFFF,red/K21374%09%23FFFFFF,purple/
osa00052	Galactose metabolism	Metabolism	Carbohydrate metabolism	4	3	7	57	0.0245225	0.218251	LOC_Os03g59430(LOC_Os03g59430),LOC_Os03g20120(LOC_Os03g20120),LOC_Os05g09500(LOC_Os05g09500),LOC_Os01g09460(LOC_Os01g09460)	LOC_Os09g08120(LOC_Os09g08120),LOC_Os07g23944(LOC_Os07g23944),LOC_Os01g15910(LOC_Os01g15910)	http://www.kegg.jp/kegg-bin/show_pathway?map00052/K01193%09%23FFFFFF,green/K06617%09%23FFFFFF,red/K18819%09%23FFFFFF,red/K01187%09%23FFFFFF,green/K00844%09%23FFFFFF,red/K00963%09%23FFFFFF,green/
osa03450	Non-homologous end-joining	Genetic Information Processing	Replication and repair	0	2	2	6	0.0337255	0.27287	-	LOC_Os06g13020(LOC_Os06g13020),LOC_Os02g29464(LOC_Os02g29464)	http://www.kegg.jp/kegg-bin/show_pathway?map03450/K10866%09%23FFFFFF,green/K03512%09%23FFFFFF,green/
osa00480	Glutathione metabolism	Metabolism	Metabolism of other amino acids	6	3	9	93	0.0460647	0.341646	LOC_Os01g27360(LOC_Os01g27360),LOC_Os01g72120(LOC_Os01g72120),LOC_Os01g72130(LOC_Os01g72130),LOC_Os01g05820(LOC_Os01g05820),LOC_Os04g14680(LOC_Os04g14680),LOC_Os12g24650(LOC_Os12g24650)	LOC_Os07g28480(LOC_Os07g28480),LOC_Os06g08670(LOC_Os06g08670),LOC_Os11g29400(LOC_Os11g29400)	http://www.kegg.jp/kegg-bin/show_pathway?map00480/K00432%09%23FFFFFF,green/K00799%09%23FFFFFF,purple/K00681%09%23FFFFFF,red/K00434%09%23FFFFFF,red/K00033%09%23FFFFFF,green/K01255%09%23FFFFFF,red/
osa00565	Ether lipid metabolism	Metabolism	Lipid metabolism	2	2	4	28	0.0512516	0.350876	LOC_Os06g40170(LOC_Os06g40170),LOC_Os06g40180(LOC_Os06g40180)	LOC_Os05g07880(LOC_Os05g07880),LOC_Os07g15680(LOC_Os07g15680)	http://www.kegg.jp/kegg-bin/show_pathway?map00565/K01115%09%23FFFFFF,purple/
osa00780	Biotin metabolism	Metabolism	Metabolism of cofactors and vitamins	0	3	3	19	0.0689764	0.438493	-	LOC_Os10g31780(LOC_Os10g31780),LOC_Os06g08600(LOC_Os06g08600),LOC_Os07g42420(LOC_Os07g42420)	http://www.kegg.jp/kegg-bin/show_pathway?map00780/K00059%09%23FFFFFF,green/K09458%09%23FFFFFF,green/
osa00941	Flavonoid biosynthesis	Metabolism	Biosynthesis of other secondary metabolites	2	2	4	32	0.0769708	0.456693	LOC_Os10g12080(LOC_Os10g12080),LOC_Os02g26810(LOC_Os02g26810)	LOC_Os02g39850(LOC_Os02g39850),LOC_Os08g43040(LOC_Os08g43040)	http://www.kegg.jp/kegg-bin/show_pathway?map00941/K00487%09%23FFFFFF,red/K09754%09%23FFFFFF,red/K13065%09%23FFFFFF,green/
osa00905	Brassinosteroid biosynthesis	Metabolism	Metabolism of terpenoids and polyketides	0	2	2	10	0.0884978	0.463663	-	LOC_Os11g08110(LOC_Os11g08110),LOC_Os02g11020(LOC_Os02g11020)	http://www.kegg.jp/kegg-bin/show_pathway?map00905/K09591%09%23FFFFFF,green/K15639%09%23FFFFFF,green/
osa00130	Ubiquinone and other terpenoid-quinone biosynthesis	Metabolism	Metabolism of cofactors and vitamins	3	2	5	47	0.0885648	0.463663	LOC_Os11g35040(LOC_Os11g35040),LOC_Os01g47350(LOC_Os01g47350),LOC_Os02g26810(LOC_Os02g26810)	LOC_Os10g42800(LOC_Os10g42800),LOC_Os08g03630(LOC_Os08g03630)	http://www.kegg.jp/kegg-bin/show_pathway?map00130/K00487%09%23FFFFFF,red/K14760%09%23FFFFFF,green/K01904%09%23FFFFFF,green/K00815%09%23FFFFFF,red/K01661%09%23FFFFFF,red/
osa00965	Betalain biosynthesis	Metabolism	Biosynthesis of other secondary metabolites	1	0	1	2	0.0990638	0.489815	LOC_Os01g65690(LOC_Os01g65690)	-	http://www.kegg.jp/kegg-bin/show_pathway?map00965/K15777%09%23FFFFFF,red/
osa00908	Zeatin biosynthesis	Metabolism	Metabolism of terpenoids and polyketides	1	2	3	24	0.119946	0.561855	LOC_Os01g49390(LOC_Os01g49390)	LOC_Os01g10110(LOC_Os01g10110),LOC_Os03g24240(LOC_Os03g24240)	http://www.kegg.jp/kegg-bin/show_pathway?map00908/K00279%09%23FFFFFF,green/K10760%09%23FFFFFF,purple/
osa00500	Starch and sucrose metabolism	Metabolism	Carbohydrate metabolism	6	5	11	148	0.131963	0.580361	LOC_Os03g49600(LOC_Os03g49600),LOC_Os08g36910(LOC_Os08g36910),LOC_Os03g11420(LOC_Os03g11420),LOC_Os05g09500(LOC_Os05g09500),LOC_Os01g09460(LOC_Os01g09460),LOC_Os03g26910(LOC_Os03g26910)	LOC_Os09g08120(LOC_Os09g08120),LOC_Os07g23944(LOC_Os07g23944),LOC_Os01g15910(LOC_Os01g15910),LOC_Os09g20390(LOC_Os09g20390),LOC_Os08g40930(LOC_Os08g40930)	http://www.kegg.jp/kegg-bin/show_pathway?map00500/K01188%09%23FFFFFF,red/K05350%09%23FFFFFF,red/K00844%09%23FFFFFF,red/K01176%09%23FFFFFF,red/K01214%09%23FFFFFF,green/K01193%09%23FFFFFF,green/K01187%09%23FFFFFF,green/K00963%09%23FFFFFF,green/K01087%09%23FFFFFF,purple/
osa00944	Flavone and flavonol biosynthesis	Metabolism	Biosynthesis of other secondary metabolites	1	0	1	3	0.144861	0.580361	LOC_Os08g06100(LOC_Os08g06100)	-	http://www.kegg.jp/kegg-bin/show_pathway?map00944/K05279%09%23FFFFFF,red/
osa00520	Amino sugar and nucleotide sugar metabolism	Metabolism	Carbohydrate metabolism	5	5	10	136	0.153412	0.580361	LOC_Os06g44260(LOC_Os06g44260),LOC_Os05g09500(LOC_Os05g09500),LOC_Os04g41620(LOC_Os04g41620),LOC_Os01g09460(LOC_Os01g09460),LOC_Os04g41680(LOC_Os04g41680)	LOC_Os02g29530(LOC_Os02g29530),LOC_Os12g01810(LOC_Os12g01810),LOC_Os01g15910(LOC_Os01g15910),LOC_Os08g41440(LOC_Os08g41440),LOC_Os02g51130(LOC_Os02g51130)	http://www.kegg.jp/kegg-bin/show_pathway?map00520/K08679%09%23FFFFFF,green/K13648%09%23FFFFFF,green/K00966%09%23FFFFFF,green/K02377%09%23FFFFFF,red/K00844%09%23FFFFFF,red/K00963%09%23FFFFFF,green/K01183%09%23FFFFFF,red/
osa00960	Tropane, piperidine and pyridine alkaloid biosynthesis	Metabolism	Biosynthesis of other secondary metabolites	3	0	3	27	0.155508	0.580361	LOC_Os04g40040(LOC_Os04g40040),LOC_Os11g35040(LOC_Os11g35040),LOC_Os06g23114(LOC_Os06g23114)	-	http://www.kegg.jp/kegg-bin/show_pathway?map00960/K00276%09%23FFFFFF,red/K00815%09%23FFFFFF,red/
osa04075	Plant hormone signal transduction	Environmental Information Processing	Signal transduction	10	5	15	222	0.158636	0.580361	LOC_Os01g28500(LOC_Os01g28500),LOC_Os11g04720(LOC_Os11g04720),LOC_Os07g03580(LOC_Os07g03580),LOC_Os06g07040(LOC_Os06g07040),LOC_Os01g55940(LOC_Os01g55940),LOC_Os10g11500(LOC_Os10g11500),LOC_Os11g11410(LOC_Os11g11410),LOC_Os10g42280(LOC_Os10g42280),LOC_Os09g26780(LOC_Os09g26780),LOC_Os04g32480(LOC_Os04g32480)	LOC_Os03g20780(LOC_Os03g20780),LOC_Os05g44560(LOC_Os05g44560),LOC_Os01g28450(LOC_Os01g28450),LOC_Os02g30810(LOC_Os02g30810),LOC_Os07g47490(LOC_Os07g47490)	http://www.kegg.jp/kegg-bin/show_pathway?map04075/K13464%09%23FFFFFF,red/K14487%09%23FFFFFF,purple/K13449%09%23FFFFFF,purple/K14488%09%23FFFFFF,green/K14490%09%23FFFFFF,green/K14514%09%23FFFFFF,green/K14496%09%23FFFFFF,red/K14484%09%23FFFFFF,red/K14492%09%23FFFFFF,red/
osa00592	alpha-Linolenic acid metabolism	Metabolism	Lipid metabolism	2	2	4	42	0.163023	0.580361	LOC_Os12g26290(LOC_Os12g26290),LOC_Os03g12500(LOC_Os03g12500)	LOC_Os06g11240(LOC_Os06g11240),LOC_Os06g23870(LOC_Os06g23870)	http://www.kegg.jp/kegg-bin/show_pathway?map00592/K01723%09%23FFFFFF,red/K05894%09%23FFFFFF,green/K00232%09%23FFFFFF,green/K10529%09%23FFFFFF,red/
osa00950	Isoquinoline alkaloid biosynthesis	Metabolism	Biosynthesis of other secondary metabolites	3	0	3	29	0.18081	0.604116	LOC_Os11g35040(LOC_Os11g35040),LOC_Os06g23114(LOC_Os06g23114),LOC_Os04g40040(LOC_Os04g40040)	-	http://www.kegg.jp/kegg-bin/show_pathway?map00950/K00276%09%23FFFFFF,red/K00815%09%23FFFFFF,red/
osa00061	Fatty acid biosynthesis	Metabolism	Lipid metabolism	0	4	4	44	0.183271	0.604116	-	LOC_Os11g43820(LOC_Os11g43820),LOC_Os10g31780(LOC_Os10g31780),LOC_Os06g08600(LOC_Os06g08600),LOC_Os07g42420(LOC_Os07g42420)	http://www.kegg.jp/kegg-bin/show_pathway?map00061/K00059%09%23FFFFFF,green/K10781%09%23FFFFFF,green/K09458%09%23FFFFFF,green/
osa00270	Cysteine and methionine metabolism	Metabolism	Amino acid metabolism	6	2	8	111	0.202374	0.643259	LOC_Os11g35040(LOC_Os11g35040),LOC_Os09g25620(LOC_Os09g25620),LOC_Os03g12110(LOC_Os03g12110),LOC_Os05g05680(LOC_Os05g05680),LOC_Os06g36880(LOC_Os06g36880),LOC_Os01g18860(LOC_Os01g18860)	LOC_Os01g09700(LOC_Os01g09700),LOC_Os10g26010(LOC_Os10g26010)	http://www.kegg.jp/kegg-bin/show_pathway?map00270/K01738%09%23FFFFFF,red/K01762%09%23FFFFFF,green/K05933%09%23FFFFFF,red/K01611%09%23FFFFFF,red/K00789%09%23FFFFFF,red/K01739%09%23FFFFFF,green/K00815%09%23FFFFFF,red/K00547%09%23FFFFFF,red/
osa00760	Nicotinate and nicotinamide metabolism	Metabolism	Metabolism of cofactors and vitamins	1	1	2	17	0.212876	0.653309	LOC_Os09g39440(LOC_Os09g39440)	LOC_Os09g17870(LOC_Os09g17870)	http://www.kegg.jp/kegg-bin/show_pathway?map00760/K06210%09%23FFFFFF,green/K01240%09%23FFFFFF,red/
osa04712	Circadian rhythm - plant	Organismal Systems	Environmental adaptation	1	2	3	34	0.247995	0.692675	LOC_Os02g10860(LOC_Os02g10860)	LOC_Os06g06300(LOC_Os06g06300),LOC_Os06g06320(LOC_Os06g06320)	http://www.kegg.jp/kegg-bin/show_pathway?map04712/K16223%09%23FFFFFF,green/K16241%09%23FFFFFF,red/
osa00051	Fructose and mannose metabolism	Metabolism	Carbohydrate metabolism	3	2	5	67	0.253258	0.692675	LOC_Os06g44260(LOC_Os06g44260),LOC_Os05g09500(LOC_Os05g09500),LOC_Os01g09460(LOC_Os01g09460)	LOC_Os12g01810(LOC_Os12g01810),LOC_Os08g43190(LOC_Os08g43190)	http://www.kegg.jp/kegg-bin/show_pathway?map00051/K00966%09%23FFFFFF,green/K00008%09%23FFFFFF,green/K02377%09%23FFFFFF,red/K00844%09%23FFFFFF,red/
osa00240	Pyrimidine metabolism	Metabolism	Nucleotide metabolism	5	0	5	67	0.253258	0.692675	LOC_Os01g72250(LOC_Os01g72250),LOC_Os11g03230(LOC_Os11g03230),LOC_Os11g25330(LOC_Os11g25330),LOC_Os09g39440(LOC_Os09g39440),LOC_Os12g02980(LOC_Os12g02980)	-	http://www.kegg.jp/kegg-bin/show_pathway?map00240/K13421%09%23FFFFFF,red/K14641%09%23FFFFFF,red/K01240%09%23FFFFFF,red/
osa04144	Endocytosis	Cellular Processes	Transport and catabolism	6	4	10	154	0.256834	0.692675	LOC_Os06g40170(LOC_Os06g40170),LOC_Os01g62290(LOC_Os01g62290),LOC_Os12g02830(LOC_Os12g02830),LOC_Os05g38530(LOC_Os05g38530),LOC_Os03g02260(LOC_Os03g02260),LOC_Os06g40180(LOC_Os06g40180)	LOC_Os05g07880(LOC_Os05g07880),LOC_Os01g18280(LOC_Os01g18280),LOC_Os07g15680(LOC_Os07g15680),LOC_Os07g30830(LOC_Os07g30830)	http://www.kegg.jp/kegg-bin/show_pathway?map04144/K03283%09%23FFFFFF,red/K15053%09%23FFFFFF,green/K01115%09%23FFFFFF,purple/K12194%09%23FFFFFF,purple/
osa03030	DNA replication	Genetic Information Processing	Replication and repair	1	3	4	52	0.27089	0.709094	LOC_Os07g22400(LOC_Os07g22400)	LOC_Os11g29380(LOC_Os11g29380),LOC_Os07g23540(LOC_Os07g23540),LOC_Os01g45530(LOC_Os01g45530)	http://www.kegg.jp/kegg-bin/show_pathway?map03030/K07466%09%23FFFFFF,green/K02685%09%23FFFFFF,red/K03111%09%23FFFFFF,green/K02540%09%23FFFFFF,green/
osa00460	Cyanoamino acid metabolism	Metabolism	Metabolism of other amino acids	3	1	4	53	0.282365	0.718013	LOC_Os01g05820(LOC_Os01g05820),LOC_Os03g49600(LOC_Os03g49600),LOC_Os03g11420(LOC_Os03g11420)	LOC_Os06g44540(LOC_Os06g44540)	http://www.kegg.jp/kegg-bin/show_pathway?map00460/K00681%09%23FFFFFF,red/K01188%09%23FFFFFF,red/K08248%09%23FFFFFF,green/K05350%09%23FFFFFF,red/
osa00920	Sulfur metabolism	Metabolism	Energy metabolism	2	1	3	38	0.304067	0.735979	LOC_Os02g56170(LOC_Os02g56170),LOC_Os06g36880(LOC_Os06g36880)	LOC_Os10g26010(LOC_Os10g26010)	http://www.kegg.jp/kegg-bin/show_pathway?map00920/K01738%09%23FFFFFF,red/K01082%09%23FFFFFF,red/K01739%09%23FFFFFF,green/
osa00909	Sesquiterpenoid and triterpenoid biosynthesis	Metabolism	Metabolism of terpenoids and polyketides	0	1	1	7	0.305969	0.735979	-	LOC_Os11g08569(LOC_Os11g08569)	http://www.kegg.jp/kegg-bin/show_pathway?map00909/K19010%09%23FFFFFF,green/
osa03430	Mismatch repair	Genetic Information Processing	Replication and repair	0	3	3	40	0.332365	0.778434	-	LOC_Os07g23540(LOC_Os07g23540),LOC_Os01g45530(LOC_Os01g45530),LOC_Os09g24220(LOC_Os09g24220)	http://www.kegg.jp/kegg-bin/show_pathway?map03430/K07466%09%23FFFFFF,green/K08737%09%23FFFFFF,green/K03111%09%23FFFFFF,green/
osa00260	Glycine, serine and threonine metabolism	Metabolism	Amino acid metabolism	4	1	5	76	0.343357	0.783558	LOC_Os06g23114(LOC_Os06g23114),LOC_Os12g04120(LOC_Os12g04120),LOC_Os12g35890(LOC_Os12g35890),LOC_Os04g40040(LOC_Os04g40040)	LOC_Os12g04110(LOC_Os12g04110)	http://www.kegg.jp/kegg-bin/show_pathway?map00260/K00276%09%23FFFFFF,red/K00306%09%23FFFFFF,red/K15634%09%23FFFFFF,purple/
osa04016	MAPK signaling pathway - plant	Environmental Information Processing	Signal transduction	5	3	8	132	0.3563	0.788047	LOC_Os01g28500(LOC_Os01g28500),LOC_Os07g03580(LOC_Os07g03580),LOC_Os02g02400(LOC_Os02g02400),LOC_Os10g11500(LOC_Os10g11500),LOC_Os10g42280(LOC_Os10g42280)	LOC_Os06g38730(LOC_Os06g38730),LOC_Os03g20780(LOC_Os03g20780),LOC_Os01g28450(LOC_Os01g28450)	http://www.kegg.jp/kegg-bin/show_pathway?map04016/K13449%09%23FFFFFF,purple/K14514%09%23FFFFFF,green/K14496%09%23FFFFFF,red/K03781%09%23FFFFFF,red/K13420%09%23FFFFFF,green/
osa00330	Arginine and proline metabolism	Metabolism	Amino acid metabolism	2	2	4	60	0.364032	0.788047	LOC_Os09g25620(LOC_Os09g25620),LOC_Os03g06990(LOC_Os03g06990)	LOC_Os06g16030(LOC_Os06g16030),LOC_Os01g07920(LOC_Os01g07920)	http://www.kegg.jp/kegg-bin/show_pathway?map00330/K01426%09%23FFFFFF,green/K01611%09%23FFFFFF,red/K00472%09%23FFFFFF,purple/
osa00514	Other types of O-glycan biosynthesis	Metabolism	Glycan biosynthesis and metabolism	0	1	1	9	0.37478	0.788047	-	LOC_Os01g16600(LOC_Os01g16600)	http://www.kegg.jp/kegg-bin/show_pathway?map00514/K20782%09%23FFFFFF,green/
osa00073	Cutin, suberine and wax biosynthesis	Metabolism	Lipid metabolism	1	1	2	26	0.383798	0.788047	LOC_Os11g31090(LOC_Os11g31090)	LOC_Os08g44360(LOC_Os08g44360)	http://www.kegg.jp/kegg-bin/show_pathway?map00073/K15400%09%23FFFFFF,red/K13356%09%23FFFFFF,green/
osa00564	Glycerophospholipid metabolism	Metabolism	Lipid metabolism	2	4	6	99	0.389596	0.788047	LOC_Os06g40170(LOC_Os06g40170),LOC_Os06g40180(LOC_Os06g40180)	LOC_Os05g07880(LOC_Os05g07880),LOC_Os01g02890(LOC_Os01g02890),LOC_Os07g15680(LOC_Os07g15680),LOC_Os05g51050(LOC_Os05g51050)	http://www.kegg.jp/kegg-bin/show_pathway?map00564/K06130%09%23FFFFFF,green/K01115%09%23FFFFFF,purple/K08730%09%23FFFFFF,green/
osa00053	Ascorbate and aldarate metabolism	Metabolism	Carbohydrate metabolism	3	0	3	45	0.402626	0.796305	LOC_Os06g36560(LOC_Os06g36560),LOC_Os04g14680(LOC_Os04g14680),LOC_Os06g37150(LOC_Os06g37150)	-	http://www.kegg.jp/kegg-bin/show_pathway?map00053/K00434%09%23FFFFFF,red/K00469%09%23FFFFFF,red/K00423%09%23FFFFFF,red/
osa04122	Sulfur relay system	Genetic Information Processing	Folding, sorting and degradation	1	0	1	11	0.436784	0.822899	LOC_Os01g41565(LOC_Os01g41565)	-	http://www.kegg.jp/kegg-bin/show_pathway?map04122/K14168%09%23FFFFFF,red/
osa02010	ABC transporters	Environmental Information Processing	Membrane transport	0	2	2	29	0.437787	0.822899	-	LOC_Os08g05690(LOC_Os08g05690),LOC_Os01g35030(LOC_Os01g35030)	http://www.kegg.jp/kegg-bin/show_pathway?map02010/K05658%09%23FFFFFF,green/
osa00350	Tyrosine metabolism	Metabolism	Amino acid metabolism	3	0	3	48	0.44381	0.822899	LOC_Os11g35040(LOC_Os11g35040),LOC_Os06g23114(LOC_Os06g23114),LOC_Os04g40040(LOC_Os04g40040)	-	http://www.kegg.jp/kegg-bin/show_pathway?map00350/K00276%09%23FFFFFF,red/K00815%09%23FFFFFF,red/
osa03440	Homologous recombination	Genetic Information Processing	Replication and repair	1	3	4	68	0.456744	0.829597	LOC_Os03g19190(LOC_Os03g19190)	LOC_Os07g23540(LOC_Os07g23540),LOC_Os01g45530(LOC_Os01g45530),LOC_Os02g29464(LOC_Os02g29464)	http://www.kegg.jp/kegg-bin/show_pathway?map03440/K07466%09%23FFFFFF,green/K10728%09%23FFFFFF,red/K10866%09%23FFFFFF,green/K03111%09%23FFFFFF,green/
osa00906	Carotenoid biosynthesis	Metabolism	Metabolism of terpenoids and polyketides	1	1	2	31	0.472321	0.840731	LOC_Os07g18120(LOC_Os07g18120)	LOC_Os07g18158(LOC_Os07g18158)	http://www.kegg.jp/kegg-bin/show_pathway?map00906/K09842%09%23FFFFFF,purple/
osa04146	Peroxisome	Cellular Processes	Transport and catabolism	3	2	5	90	0.485225	0.846765	LOC_Os12g35890(LOC_Os12g35890),LOC_Os12g03430(LOC_Os12g03430),LOC_Os02g02400(LOC_Os02g02400)	LOC_Os08g44360(LOC_Os08g44360),LOC_Os06g23870(LOC_Os06g23870)	http://www.kegg.jp/kegg-bin/show_pathway?map04146/K13347%09%23FFFFFF,red/K00232%09%23FFFFFF,green/K00306%09%23FFFFFF,red/K13356%09%23FFFFFF,green/K03781%09%23FFFFFF,red/
osa01040	Biosynthesis of unsaturated fatty acids	Metabolism	Lipid metabolism	1	1	2	33	0.505548	0.848939	LOC_Os07g23410(LOC_Os07g23410)	LOC_Os06g23870(LOC_Os06g23870)	http://www.kegg.jp/kegg-bin/show_pathway?map01040/K00232%09%23FFFFFF,green/K10256%09%23FFFFFF,red/
osa00310	Lysine degradation	Metabolism	Amino acid metabolism	2	0	2	33	0.505548	0.848939	LOC_Os12g35890(LOC_Os12g35890),LOC_Os08g45130(LOC_Os08g45130)	-	http://www.kegg.jp/kegg-bin/show_pathway?map00310/K11420%09%23FFFFFF,red/K00306%09%23FFFFFF,red/
osa00062	Fatty acid elongation	Metabolism	Lipid metabolism	1	1	2	35	0.537387	0.861761	LOC_Os02g56860(LOC_Os02g56860)	LOC_Os12g01160(LOC_Os12g01160)	http://www.kegg.jp/kegg-bin/show_pathway?map00062/K15397%09%23FFFFFF,red/K07512%09%23FFFFFF,green/
osa00910	Nitrogen metabolism	Metabolism	Energy metabolism	1	1	2	35	0.537387	0.861761	LOC_Os08g36630(LOC_Os08g36630)	LOC_Os08g32780(LOC_Os08g32780)	http://www.kegg.jp/kegg-bin/show_pathway?map00910/K01674%09%23FFFFFF,purple/
osa00590	Arachidonic acid metabolism	Metabolism	Lipid metabolism	0	1	1	15	0.54299	0.861761	-	LOC_Os06g08670(LOC_Os06g08670)	http://www.kegg.jp/kegg-bin/show_pathway?map00590/K00432%09%23FFFFFF,green/
osa00040	Pentose and glucuronate interconversions	Metabolism	Carbohydrate metabolism	1	2	3	57	0.55942	0.861761	LOC_Os01g21034(LOC_Os01g21034)	LOC_Os01g15910(LOC_Os01g15910),LOC_Os08g43190(LOC_Os08g43190)	http://www.kegg.jp/kegg-bin/show_pathway?map00040/K00008%09%23FFFFFF,green/K00963%09%23FFFFFF,green/K01051%09%23FFFFFF,red/
osa00230	Purine metabolism	Metabolism	Nucleotide metabolism	4	1	5	98	0.561597	0.861761	LOC_Os12g02750(LOC_Os12g02750),LOC_Os11g03230(LOC_Os11g03230),LOC_Os11g25330(LOC_Os11g25330),LOC_Os12g02980(LOC_Os12g02980)	LOC_Os07g30150(LOC_Os07g30150)	http://www.kegg.jp/kegg-bin/show_pathway?map00230/K14641%09%23FFFFFF,red/K01522%09%23FFFFFF,red/K00759%09%23FFFFFF,green/
osa04141	Protein processing in endoplasmic reticulum	Genetic Information Processing	Folding, sorting and degradation	5	5	10	205	0.599744	0.890927	LOC_Os06g26270(LOC_Os06g26270),LOC_Os08g39140(LOC_Os08g39140),LOC_Os01g62290(LOC_Os01g62290),LOC_Os05g38530(LOC_Os05g38530),LOC_Os03g02260(LOC_Os03g02260)	LOC_Os06g14240(LOC_Os06g14240),LOC_Os02g34940(LOC_Os02g34940),LOC_Os01g08860(LOC_Os01g08860),LOC_Os01g04380(LOC_Os01g04380),LOC_Os01g04370(LOC_Os01g04370)	http://www.kegg.jp/kegg-bin/show_pathway?map04141/K03283%09%23FFFFFF,red/K09580%09%23FFFFFF,green/K14009%09%23FFFFFF,red/K13993%09%23FFFFFF,green/K04079%09%23FFFFFF,red/
osa00511	Other glycan degradation	Metabolism	Glycan biosynthesis and metabolism	1	0	1	18	0.60931	0.890927	LOC_Os09g34920(LOC_Os09g34920)	-	http://www.kegg.jp/kegg-bin/show_pathway?map00511/K01206%09%23FFFFFF,red/
osa00410	beta-Alanine metabolism	Metabolism	Metabolism of other amino acids	2	0	2	40	0.610635	0.890927	LOC_Os06g23114(LOC_Os06g23114),LOC_Os04g40040(LOC_Os04g40040)	-	http://www.kegg.jp/kegg-bin/show_pathway?map00410/K00276%09%23FFFFFF,red/
osa00450	Selenocompound metabolism	Metabolism	Metabolism of other amino acids	0	1	1	19	0.629209	0.903219	-	LOC_Os10g26010(LOC_Os10g26010)	http://www.kegg.jp/kegg-bin/show_pathway?map00450/K01739%09%23FFFFFF,green/
osa00430	Taurine and hypotaurine metabolism	Metabolism	Metabolism of other amino acids	1	0	1	20	0.648097	0.915565	LOC_Os01g05820(LOC_Os01g05820)	-	http://www.kegg.jp/kegg-bin/show_pathway?map00430/K00681%09%23FFFFFF,red/
osa00400	Phenylalanine, tyrosine and tryptophan biosynthesis	Metabolism	Amino acid metabolism	2	0	2	46	0.686454	0.9546	LOC_Os11g35040(LOC_Os11g35040),LOC_Os01g27750(LOC_Os01g27750)	-	http://www.kegg.jp/kegg-bin/show_pathway?map00400/K00815%09%23FFFFFF,red/K13832%09%23FFFFFF,red/
osa00010	Glycolysis / Gluconeogenesis	Metabolism	Carbohydrate metabolism	5	1	6	138	0.709846	0.971942	LOC_Os12g04120(LOC_Os12g04120),LOC_Os08g14330(LOC_Os08g14330),LOC_Os05g09500(LOC_Os05g09500),LOC_Os01g09460(LOC_Os01g09460),LOC_Os01g06660(LOC_Os01g06660)	LOC_Os12g04110(LOC_Os12g04110)	http://www.kegg.jp/kegg-bin/show_pathway?map00010/K01568%09%23FFFFFF,red/K00844%09%23FFFFFF,red/K15634%09%23FFFFFF,purple/K01792%09%23FFFFFF,red/
osa00030	Pentose phosphate pathway	Metabolism	Carbohydrate metabolism	0	2	2	56	0.785568	0.996735	-	LOC_Os11g29400(LOC_Os11g29400),LOC_Os07g41280(LOC_Os07g41280)	http://www.kegg.jp/kegg-bin/show_pathway?map00030/K01057%09%23FFFFFF,green/K00033%09%23FFFFFF,green/
osa00020	Citrate cycle (TCA cycle)	Metabolism	Carbohydrate metabolism	0	2	2	58	0.801735	0.996735	-	LOC_Os11g47330(LOC_Os11g47330),LOC_Os07g33680(LOC_Os07g33680)	http://www.kegg.jp/kegg-bin/show_pathway?map00020/K01648%09%23FFFFFF,green/K00236%09%23FFFFFF,green/
osa04120	Ubiquitin mediated proteolysis	Genetic Information Processing	Folding, sorting and degradation	3	1	4	116	0.848147	0.996735	LOC_Os02g47180(LOC_Os02g47180),LOC_Os01g04870(LOC_Os01g04870),LOC_Os05g50360(LOC_Os05g50360)	LOC_Os01g03170(LOC_Os01g03170)	http://www.kegg.jp/kegg-bin/show_pathway?map04120/K10140%09%23FFFFFF,red/K03363%09%23FFFFFF,red/K03357%09%23FFFFFF,red/K04506%09%23FFFFFF,green/
osa03050	Proteasome	Genetic Information Processing	Folding, sorting and degradation	0	2	2	65	0.850112	0.996735	-	LOC_Os07g25420(LOC_Os07g25420),LOC_Os11g40140(LOC_Os11g40140)	http://www.kegg.jp/kegg-bin/show_pathway?map03050/K03031%09%23FFFFFF,green/K02729%09%23FFFFFF,green/
osa03420	Nucleotide excision repair	Genetic Information Processing	Replication and repair	1	1	2	65	0.850112	0.996735	LOC_Os01g04870(LOC_Os01g04870)	LOC_Os07g23540(LOC_Os07g23540)	http://www.kegg.jp/kegg-bin/show_pathway?map03420/K07466%09%23FFFFFF,green/K10140%09%23FFFFFF,red/
osa00510	N-Glycan biosynthesis	Metabolism	Glycan biosynthesis and metabolism	0	1	1	37	0.855464	0.996735	-	LOC_Os02g04945(LOC_Os02g04945)	http://www.kegg.jp/kegg-bin/show_pathway?map00510/K00902%09%23FFFFFF,green/
osa03040	Spliceosome	Genetic Information Processing	Transcription	5	2	7	192	0.863606	0.996735	LOC_Os01g62290(LOC_Os01g62290),LOC_Os07g43950(LOC_Os07g43950),LOC_Os05g38530(LOC_Os05g38530),LOC_Os03g02260(LOC_Os03g02260),LOC_Os07g18050(LOC_Os07g18050)	LOC_Os02g30624(LOC_Os02g30624),LOC_Os12g01010(LOC_Os12g01010)	http://www.kegg.jp/kegg-bin/show_pathway?map03040/K03283%09%23FFFFFF,red/K12900%09%23FFFFFF,red/K12881%09%23FFFFFF,green/K12625%09%23FFFFFF,green/K12872%09%23FFFFFF,red/
osa03020	RNA polymerase	Genetic Information Processing	Transcription	0	1	1	39	0.869846	0.996735	-	LOC_Os07g29420(LOC_Os07g29420)	http://www.kegg.jp/kegg-bin/show_pathway?map03020/K03022%09%23FFFFFF,green/
osa00860	Porphyrin and chlorophyll metabolism	Metabolism	Metabolism of cofactors and vitamins	1	0	1	42	0.888787	0.996735	LOC_Os01g18320(LOC_Os01g18320)	-	http://www.kegg.jp/kegg-bin/show_pathway?map00860/K00231%09%23FFFFFF,red/
osa03022	Basal transcription factors	Genetic Information Processing	Transcription	0	1	1	42	0.888787	0.996735	-	LOC_Os09g26180(LOC_Os09g26180)	http://www.kegg.jp/kegg-bin/show_pathway?map03022/K03134%09%23FFFFFF,green/
osa00630	Glyoxylate and dicarboxylate metabolism	Metabolism	Carbohydrate metabolism	2	0	2	73	0.892091	0.996735	LOC_Os02g02400(LOC_Os02g02400),LOC_Os06g29220(LOC_Os06g29220)	-	http://www.kegg.jp/kegg-bin/show_pathway?map00630/K03781%09%23FFFFFF,red/K00122%09%23FFFFFF,red/
osa00071	Fatty acid degradation	Metabolism	Lipid metabolism	0	1	1	45	0.904977	0.996735	-	LOC_Os06g23870(LOC_Os06g23870)	http://www.kegg.jp/kegg-bin/show_pathway?map00071/K00232%09%23FFFFFF,green/
osa00195	Photosynthesis	Metabolism	Energy metabolism	1	0	1	46	0.909833	0.996735	LOC_Os04g59440(LOC_Os04g59440)	-	http://www.kegg.jp/kegg-bin/show_pathway?map00195/K03542%09%23FFFFFF,red/
osa00900	Terpenoid backbone biosynthesis	Metabolism	Metabolism of terpenoids and polyketides	0	1	1	50	0.926904	0.996735	-	LOC_Os05g50170(LOC_Os05g50170)	http://www.kegg.jp/kegg-bin/show_pathway?map00900/K15889%09%23FFFFFF,green/
osa03013	RNA transport	Genetic Information Processing	Translation	1	4	5	169	0.936357	0.996735	LOC_Os03g18350(LOC_Os03g18350)	LOC_Os04g53606(LOC_Os04g53606),LOC_Os11g39300(LOC_Os11g39300),LOC_Os12g01010(LOC_Os12g01010),LOC_Os07g19494(LOC_Os07g19494)	http://www.kegg.jp/kegg-bin/show_pathway?map03013/K03246%09%23FFFFFF,green/K14308%09%23FFFFFF,green/K12881%09%23FFFFFF,green/K03113%09%23FFFFFF,green/K14293%09%23FFFFFF,red/
osa00190	Oxidative phosphorylation	Metabolism	Energy metabolism	0	3	3	115	0.936857	0.996735	-	LOC_Os06g08080(LOC_Os06g08080),LOC_Os07g33680(LOC_Os07g33680),LOC_Os03g01120(LOC_Os03g01120)	http://www.kegg.jp/kegg-bin/show_pathway?map00190/K00236%09%23FFFFFF,green/K01507%09%23FFFFFF,green/K01535%09%23FFFFFF,green/
osa03060	Protein export	Genetic Information Processing	Folding, sorting and degradation	1	0	1	56	0.946657	0.996735	LOC_Os05g43390(LOC_Os05g43390)	-	http://www.kegg.jp/kegg-bin/show_pathway?map03060/K03106%09%23FFFFFF,red/
osa00562	Inositol phosphate metabolism	Metabolism	Carbohydrate metabolism	1	0	1	56	0.946657	0.996735	LOC_Os06g36560(LOC_Os06g36560)	-	http://www.kegg.jp/kegg-bin/show_pathway?map00562/K00469%09%23FFFFFF,red/
osa00970	Aminoacyl-tRNA biosynthesis	Genetic Information Processing	Translation	0	1	1	62	0.961082	0.996735	-	LOC_Os01g06510(LOC_Os01g06510)	http://www.kegg.jp/kegg-bin/show_pathway?map00970/K01887%09%23FFFFFF,green/
osa00561	Glycerolipid metabolism	Metabolism	Lipid metabolism	1	0	1	67	0.97008	0.996735	LOC_Os11g01040(LOC_Os11g01040)	-	http://www.kegg.jp/kegg-bin/show_pathway?map00561/K01054%09%23FFFFFF,red/
osa03010	Ribosome	Genetic Information Processing	Translation	3	5	8	289	0.982356	0.996735	LOC_Os07g33860(LOC_Os07g33860),LOC_Os07g23244(LOC_Os07g23244),LOC_Os07g33997(LOC_Os07g33997)	LOC_Os08g41810(LOC_Os08g41810),LOC_Os03g26229(LOC_Os03g26229),LOC_Os12g03880(LOC_Os12g03880),LOC_Os03g18580(LOC_Os03g18580),LOC_Os07g26740(LOC_Os07g26740)	http://www.kegg.jp/kegg-bin/show_pathway?map03010/K02993%09%23FFFFFF,green/K02880%09%23FFFFFF,green/K02929%09%23FFFFFF,purple/K02892%09%23FFFFFF,red/K02997%09%23FFFFFF,green/K02941%09%23FFFFFF,green/
osa03008	Ribosome biogenesis in eukaryotes	Genetic Information Processing	Translation	0	1	1	89	0.990609	0.996735	-	LOC_Os11g37080(LOC_Os11g37080)	http://www.kegg.jp/kegg-bin/show_pathway?map03008/K11128%09%23FFFFFF,green/
osa03018	RNA degradation	Genetic Information Processing	Folding, sorting and degradation	0	1	1	100	0.994746	0.996735	-	LOC_Os02g30624(LOC_Os02g30624)	http://www.kegg.jp/kegg-bin/show_pathway?map03018/K12625%09%23FFFFFF,green/
osa03015	mRNA surveillance pathway	Genetic Information Processing	Translation	0	1	1	109	0.996735	0.996735	-	LOC_Os12g01010(LOC_Os12g01010)	http://www.kegg.jp/kegg-bin/show_pathway?map03015/K12881%09%23FFFFFF,green/

## Sheet: +Nacl(WTvsSTS)
PathwayID	Pathway	Level1	Level2	Up_number	Down_number	DEG_number	total_number	Pvalue	FDR	Up_gene	Down_gene	URL
osa00940	Phenylpropanoid biosynthesis	Metabolism	Biosynthesis of other secondary metabolites	19	13	32	214	3.61261e-05	0.00372099	LOC_Os04g15920(LOC_Os04g15920),LOC_Os02g46970(LOC_Os02g46970),LOC_Os04g43390(LOC_Os04g43390),LOC_Os08g16910(LOC_Os08g16910),LOC_Os04g43410(LOC_Os04g43410),LOC_Os01g07770(LOC_Os01g07770),LOC_Os12g02080(LOC_Os12g02080),LOC_Os02g41630(LOC_Os02g41630),LOC_Os05g25640(LOC_Os05g25640),LOC_Os01g36240(LOC_Os01g36240),LOC_Os02g09490(LOC_Os02g09490),LOC_Os05g04500(LOC_Os05g04500),LOC_Os03g49600(LOC_Os03g496…	LOC_Os06g08640(LOC_Os06g08640),LOC_Os10g42800(LOC_Os10g42800),LOC_Os08g43040(LOC_Os08g43040),LOC_Os01g22249(LOC_Os01g22249),LOC_Os04g09654(LOC_Os04g09654),LOC_Os01g18120(LOC_Os01g18120),LOC_Os06g20150(LOC_Os06g20150),LOC_Os07g48040(LOC_Os07g48040),LOC_Os09g29490(LOC_Os09g29490),LOC_Os06g33100(LOC_Os06g33100),LOC_Os04g39100(LOC_Os04g39100),LOC_Os02g14170(LOC_Os02g14170),LOC_Os11g02100(LOC_Os11g021…	http://www.kegg.jp/kegg-bin/show_pathway?map00940/K01188%09%23FFFFFF,red/K00083%09%23FFFFFF,red/K01904%09%23FFFFFF,purple/K05350%09%23FFFFFF,red/K12355%09%23FFFFFF,red/K13064%09%23FFFFFF,red/K13066%09%23FFFFFF,green/K09753%09%23FFFFFF,purple/K00487%09%23FFFFFF,red/K00430%09%23FFFFFF,purple/K13065%09%23FFFFFF,green/
osa00904	Diterpenoid biosynthesis	Metabolism	Metabolism of terpenoids and polyketides	4	5	9	36	0.000673357	0.0346779	LOC_Os02g36220(LOC_Os02g36220),LOC_Os06g39780(LOC_Os06g39780),LOC_Os02g36150(LOC_Os02g36150),LOC_Os01g08220(LOC_Os01g08220)	LOC_Os06g37364(LOC_Os06g37364),LOC_Os02g36264(LOC_Os02g36264),LOC_Os04g44150(LOC_Os04g44150),LOC_Os05g48700(LOC_Os05g48700),LOC_Os06g02019(LOC_Os06g02019)	http://www.kegg.jp/kegg-bin/show_pathway?map00904/K04123%09%23FFFFFF,green/K04124%09%23FFFFFF,red/K04125%09%23FFFFFF,green/K16082%09%23FFFFFF,green/K16084%09%23FFFFFF,red/K14038%09%23FFFFFF,red/K16083%09%23FFFFFF,red/K04122%09%23FFFFFF,green/
osa00941	Flavonoid biosynthesis	Metabolism	Biosynthesis of other secondary metabolites	5	2	7	32	0.00592545	0.20344	LOC_Os04g53800(LOC_Os04g53800),LOC_Os06g42130(LOC_Os06g42130),LOC_Os05g25640(LOC_Os05g25640),LOC_Os10g17260(LOC_Os10g17260),LOC_Os10g16974(LOC_Os10g16974)	LOC_Os06g08640(LOC_Os06g08640),LOC_Os08g43040(LOC_Os08g43040)	http://www.kegg.jp/kegg-bin/show_pathway?map00941/K00487%09%23FFFFFF,red/K08695%09%23FFFFFF,red/K13065%09%23FFFFFF,green/K05277%09%23FFFFFF,red/K05280%09%23FFFFFF,red/
osa00380	Tryptophan metabolism	Metabolism	Amino acid metabolism	2	6	8	43	0.00929362	0.239311	LOC_Os12g07810(LOC_Os12g07810),LOC_Os01g02020(LOC_Os01g02020)	LOC_Os12g32750(LOC_Os12g32750),LOC_Os06g41070(LOC_Os06g41070),LOC_Os04g03980(LOC_Os04g03980),LOC_Os03g06654(LOC_Os03g06654),LOC_Os10g04860(LOC_Os10g04860),LOC_Os06g16030(LOC_Os06g16030)	http://www.kegg.jp/kegg-bin/show_pathway?map00380/K01426%09%23FFFFFF,green/K00128%09%23FFFFFF,red/K00626%09%23FFFFFF,red/K11817%09%23FFFFFF,green/K11816%09%23FFFFFF,green/K07408%09%23FFFFFF,green/
osa00944	Flavone and flavonol biosynthesis	Metabolism	Biosynthesis of other secondary metabolites	2	0	2	3	0.0141628	0.291753	LOC_Os10g17260(LOC_Os10g17260),LOC_Os10g16974(LOC_Os10g16974)	-	http://www.kegg.jp/kegg-bin/show_pathway?map00944/K05280%09%23FFFFFF,red/
osa00906	Carotenoid biosynthesis	Metabolism	Metabolism of terpenoids and polyketides	4	2	6	31	0.0192732	0.330856	LOC_Os01g38580(LOC_Os01g38580),LOC_Os08g36860(LOC_Os08g36860),LOC_Os07g05940(LOC_Os07g05940),LOC_Os07g18120(LOC_Os07g18120)	LOC_Os07g18158(LOC_Os07g18158),LOC_Os02g57290(LOC_Os02g57290)	http://www.kegg.jp/kegg-bin/show_pathway?map00906/K15747%09%23FFFFFF,green/K09843%09%23FFFFFF,red/K09840%09%23FFFFFF,red/K17913%09%23FFFFFF,red/K09842%09%23FFFFFF,purple/
osa04075	Plant hormone signal transduction	Environmental Information Processing	Signal transduction	10	14	24	222	0.0230829	0.333137	LOC_Os01g28500(LOC_Os01g28500),LOC_Os03g08320(LOC_Os03g08320),LOC_Os09g15670(LOC_Os09g15670),LOC_Os07g03730(LOC_Os07g03730),LOC_Os06g33480(LOC_Os06g33480),LOC_Os01g64000(LOC_Os01g64000),LOC_Os05g49730(LOC_Os05g49730),LOC_Os03g16170(LOC_Os03g16170),LOC_Os03g08310(LOC_Os03g08310),LOC_Os01g72330(LOC_Os01g72330)	LOC_Os03g20780(LOC_Os03g20780),LOC_Os01g55940(LOC_Os01g55940),LOC_Os01g18360(LOC_Os01g18360),LOC_Os09g02360(LOC_Os09g02360),LOC_Os02g13520(LOC_Os02g13520),LOC_Os05g44560(LOC_Os05g44560),LOC_Os05g39580(LOC_Os05g39580),LOC_Os01g28450(LOC_Os01g28450),LOC_Os07g40290(LOC_Os07g40290),LOC_Os06g07040(LOC_Os06g07040),LOC_Os03g53150(LOC_Os03g53150),LOC_Os03g43410(LOC_Os03g43410),LOC_Os03g18600(LOC_Os03g186…	http://www.kegg.jp/kegg-bin/show_pathway?map04075/K13464%09%23FFFFFF,red/K14505%09%23FFFFFF,green/K14487%09%23FFFFFF,green/K14516%09%23FFFFFF,green/K14497%09%23FFFFFF,red/K13449%09%23FFFFFF,purple/K14490%09%23FFFFFF,green/K14514%09%23FFFFFF,green/K14432%09%23FFFFFF,red/K14496%09%23FFFFFF,purple/K14484%09%23FFFFFF,green/K14492%09%23FFFFFF,red/
osa00592	alpha-Linolenic acid metabolism	Metabolism	Lipid metabolism	3	4	7	42	0.0258748	0.333137	LOC_Os06g11200(LOC_Os06g11200),LOC_Os02g10120(LOC_Os02g10120),LOC_Os06g11290(LOC_Os06g11290)	LOC_Os06g23870(LOC_Os06g23870),LOC_Os06g11240(LOC_Os06g11240),LOC_Os03g50030(LOC_Os03g50030),LOC_Os12g37260(LOC_Os12g37260)	http://www.kegg.jp/kegg-bin/show_pathway?map00592/K05894%09%23FFFFFF,purple/K00232%09%23FFFFFF,green/K00454%09%23FFFFFF,purple/K01047%09%23FFFFFF,green/
osa04016	MAPK signaling pathway - plant	Environmental Information Processing	Signal transduction	9	6	15	132	0.0441455	0.422093	LOC_Os01g28500(LOC_Os01g28500),LOC_Os06g51060(LOC_Os06g51060),LOC_Os09g15670(LOC_Os09g15670),LOC_Os07g03730(LOC_Os07g03730),LOC_Os06g33480(LOC_Os06g33480),LOC_Os05g49730(LOC_Os05g49730),LOC_Os03g16170(LOC_Os03g16170),LOC_Os04g48850(LOC_Os04g48850),LOC_Os10g39680(LOC_Os10g39680)	LOC_Os03g20780(LOC_Os03g20780),LOC_Os06g38730(LOC_Os06g38730),LOC_Os05g39580(LOC_Os05g39580),LOC_Os01g28450(LOC_Os01g28450),LOC_Os03g18600(LOC_Os03g18600),LOC_Os09g39850(LOC_Os09g39850)	http://www.kegg.jp/kegg-bin/show_pathway?map04016/K20547%09%23FFFFFF,red/K14516%09%23FFFFFF,green/K20772%09%23FFFFFF,red/K14497%09%23FFFFFF,red/K13449%09%23FFFFFF,purple/K14496%09%23FFFFFF,purple/K14514%09%23FFFFFF,green/K13420%09%23FFFFFF,green/
osa00901	Indole alkaloid biosynthesis	Metabolism	Biosynthesis of other secondary metabolites	1	4	5	29	0.0495284	0.422093	LOC_Os01g11620(LOC_Os01g11620)	LOC_Os01g57770(LOC_Os01g57770),LOC_Os01g11660(LOC_Os01g11660),LOC_Os06g47910(LOC_Os06g47910),LOC_Os01g11730(LOC_Os01g11730)	http://www.kegg.jp/kegg-bin/show_pathway?map00901/K08233%09%23FFFFFF,green/K21026%09%23FFFFFF,purple/
osa00950	Isoquinoline alkaloid biosynthesis	Metabolism	Biosynthesis of other secondary metabolites	2	3	5	29	0.0495284	0.422093	LOC_Os11g35040(LOC_Os11g35040),LOC_Os04g40040(LOC_Os04g40040)	LOC_Os01g58100(LOC_Os01g58100),LOC_Os05g43510(LOC_Os05g43510),LOC_Os06g37610(LOC_Os06g37610)	http://www.kegg.jp/kegg-bin/show_pathway?map00950/K00276%09%23FFFFFF,red/K00815%09%23FFFFFF,red/K00422%09%23FFFFFF,green/K01592%09%23FFFFFF,green/K13384%09%23FFFFFF,green/
osa04626	Plant-pathogen interaction	Organismal Systems	Environmental adaptation	11	7	18	170	0.0531934	0.422093	LOC_Os01g28500(LOC_Os01g28500),LOC_Os07g03730(LOC_Os07g03730),LOC_Os01g72530(LOC_Os01g72530),LOC_Os08g42750(LOC_Os08g42750),LOC_Os04g32310(LOC_Os04g32310),LOC_Os12g12730(LOC_Os12g12730),LOC_Os08g16070(LOC_Os08g16070),LOC_Os06g48520(LOC_Os06g48520),LOC_Os06g22460(LOC_Os06g22460),LOC_Os11g07040(LOC_Os11g07040),LOC_Os11g11990(LOC_Os11g11990)	LOC_Os08g38990(LOC_Os08g38990),LOC_Os11g12300(LOC_Os11g12300),LOC_Os11g12320(LOC_Os11g12320),LOC_Os11g12000(LOC_Os11g12000),LOC_Os06g38730(LOC_Os06g38730),LOC_Os01g28450(LOC_Os01g28450),LOC_Os11g11960(LOC_Os11g11960)	http://www.kegg.jp/kegg-bin/show_pathway?map04626/K13449%09%23FFFFFF,purple/K13448%09%23FFFFFF,red/K18835%09%23FFFFFF,green/K13430%09%23FFFFFF,red/K13412%09%23FFFFFF,red/K13457%09%23FFFFFF,purple/K13420%09%23FFFFFF,green/
osa03410	Base excision repair	Genetic Information Processing	Replication and repair	2	4	6	39	0.0532738	0.422093	LOC_Os08g38170(LOC_Os08g38170),LOC_Os05g49250(LOC_Os05g49250)	LOC_Os12g10900(LOC_Os12g10900),LOC_Os12g10910(LOC_Os12g10910),LOC_Os09g01290(LOC_Os09g01290),LOC_Os02g56130(LOC_Os02g56130)	http://www.kegg.jp/kegg-bin/show_pathway?map03410/K03575%09%23FFFFFF,green/K04802%09%23FFFFFF,green/K10801%09%23FFFFFF,green/K01246%09%23FFFFFF,red/K01247%09%23FFFFFF,red/
osa00360	Phenylalanine metabolism	Metabolism	Amino acid metabolism	5	2	7	51	0.0647836	0.476622	LOC_Os04g40040(LOC_Os04g40040),LOC_Os11g35040(LOC_Os11g35040),LOC_Os02g46970(LOC_Os02g46970),LOC_Os02g41630(LOC_Os02g41630),LOC_Os05g25640(LOC_Os05g25640)	LOC_Os10g42800(LOC_Os10g42800),LOC_Os06g16030(LOC_Os06g16030)	http://www.kegg.jp/kegg-bin/show_pathway?map00360/K00487%09%23FFFFFF,red/K00276%09%23FFFFFF,red/K01426%09%23FFFFFF,green/K01904%09%23FFFFFF,purple/K00815%09%23FFFFFF,red/K13064%09%23FFFFFF,red/
osa00902	Monoterpenoid biosynthesis	Metabolism	Metabolism of terpenoids and polyketides	1	4	5	32	0.0707923	0.486107	LOC_Os02g51930(LOC_Os02g51930)	LOC_Os04g25800(LOC_Os04g25800),LOC_Os04g24850(LOC_Os04g24850),LOC_Os04g25490(LOC_Os04g25490),LOC_Os04g37820(LOC_Os04g37820)	http://www.kegg.jp/kegg-bin/show_pathway?map00902/K21374%09%23FFFFFF,purple/
osa00270	Cysteine and methionine metabolism	Metabolism	Amino acid metabolism	6	6	12	111	0.0899497	0.531726	LOC_Os11g35040(LOC_Os11g35040),LOC_Os09g25620(LOC_Os09g25620),LOC_Os05g39770(LOC_Os05g39770),LOC_Os10g37340(LOC_Os10g37340),LOC_Os04g48850(LOC_Os04g48850),LOC_Os01g18860(LOC_Os01g18860)	LOC_Os01g09700(LOC_Os01g09700),LOC_Os09g27820(LOC_Os09g27820),LOC_Os10g26010(LOC_Os10g26010),LOC_Os03g51740(LOC_Os03g51740),LOC_Os09g27750(LOC_Os09g27750),LOC_Os01g39860(LOC_Os01g39860)	http://www.kegg.jp/kegg-bin/show_pathway?map00270/K20772%09%23FFFFFF,red/K00827%09%23FFFFFF,red/K01762%09%23FFFFFF,green/K01611%09%23FFFFFF,red/K05933%09%23FFFFFF,green/K01739%09%23FFFFFF,green/K00789%09%23FFFFFF,red/K01761%09%23FFFFFF,red/K00815%09%23FFFFFF,red/
osa00910	Nitrogen metabolism	Metabolism	Energy metabolism	4	1	5	35	0.0963171	0.531726	LOC_Os08g32750(LOC_Os08g32750),LOC_Os03g50490(LOC_Os03g50490),LOC_Os08g36630(LOC_Os08g36630),LOC_Os02g53130(LOC_Os02g53130)	LOC_Os08g36500(LOC_Os08g36500)	http://www.kegg.jp/kegg-bin/show_pathway?map00910/K01915%09%23FFFFFF,red/K01674%09%23FFFFFF,red/K10534%09%23FFFFFF,purple/
osa00591	Linoleic acid metabolism	Metabolism	Lipid metabolism	1	2	3	16	0.0980853	0.531726	LOC_Os02g10120(LOC_Os02g10120)	LOC_Os03g50030(LOC_Os03g50030),LOC_Os12g37260(LOC_Os12g37260)	http://www.kegg.jp/kegg-bin/show_pathway?map00591/K00454%09%23FFFFFF,purple/K01047%09%23FFFFFF,green/
osa00945	Stilbenoid, diarylheptanoid and gingerol biosynthesis	Metabolism	Biosynthesis of other secondary metabolites	1	2	3	16	0.0980853	0.531726	LOC_Os05g25640(LOC_Os05g25640)	LOC_Os06g08640(LOC_Os06g08640),LOC_Os08g43040(LOC_Os08g43040)	http://www.kegg.jp/kegg-bin/show_pathway?map00945/K00487%09%23FFFFFF,red/K13065%09%23FFFFFF,green/
osa00130	Ubiquinone and other terpenoid-quinone biosynthesis	Metabolism	Metabolism of cofactors and vitamins	4	2	6	47	0.110181	0.567432	LOC_Os11g35040(LOC_Os11g35040),LOC_Os02g46970(LOC_Os02g46970),LOC_Os05g25640(LOC_Os05g25640),LOC_Os01g47350(LOC_Os01g47350)	LOC_Os10g42800(LOC_Os10g42800),LOC_Os08g29910(LOC_Os08g29910)	http://www.kegg.jp/kegg-bin/show_pathway?map00130/K00487%09%23FFFFFF,red/K01904%09%23FFFFFF,purple/K06125%09%23FFFFFF,green/K00815%09%23FFFFFF,red/K01661%09%23FFFFFF,red/
osa00350	Tyrosine metabolism	Metabolism	Amino acid metabolism	4	2	6	48	0.118883	0.583095	LOC_Os11g35040(LOC_Os11g35040),LOC_Os04g40040(LOC_Os04g40040),LOC_Os02g10310(LOC_Os02g10310),LOC_Os11g10520(LOC_Os11g10520)	LOC_Os01g58100(LOC_Os01g58100),LOC_Os05g43510(LOC_Os05g43510)	http://www.kegg.jp/kegg-bin/show_pathway?map00350/K01555%09%23FFFFFF,red/K00276%09%23FFFFFF,red/K00815%09%23FFFFFF,red/K00001%09%23FFFFFF,red/K00422%09%23FFFFFF,green/K01592%09%23FFFFFF,green/
osa00780	Biotin metabolism	Metabolism	Metabolism of cofactors and vitamins	0	3	3	19	0.145655	0.681932	-	LOC_Os10g31780(LOC_Os10g31780),LOC_Os06g08600(LOC_Os06g08600),LOC_Os05g36000(LOC_Os05g36000)	http://www.kegg.jp/kegg-bin/show_pathway?map00780/K00059%09%23FFFFFF,green/K02372%09%23FFFFFF,green/
osa00500	Starch and sucrose metabolism	Metabolism	Carbohydrate metabolism	9	5	14	148	0.158564	0.710093	LOC_Os04g43390(LOC_Os04g43390),LOC_Os04g43410(LOC_Os04g43410),LOC_Os02g32660(LOC_Os02g32660),LOC_Os06g06560(LOC_Os06g06560),LOC_Os03g49600(LOC_Os03g49600),LOC_Os08g36910(LOC_Os08g36910),LOC_Os03g11420(LOC_Os03g11420),LOC_Os10g37660(LOC_Os10g37660),LOC_Os01g09460(LOC_Os01g09460)	LOC_Os05g05270(LOC_Os05g05270),LOC_Os09g20390(LOC_Os09g20390),LOC_Os07g43160(LOC_Os07g43160),LOC_Os07g23944(LOC_Os07g23944),LOC_Os01g15910(LOC_Os01g15910)	http://www.kegg.jp/kegg-bin/show_pathway?map00500/K00703%09%23FFFFFF,red/K01188%09%23FFFFFF,red/K00700%09%23FFFFFF,red/K05350%09%23FFFFFF,red/K01194%09%23FFFFFF,red/K00844%09%23FFFFFF,red/K01176%09%23FFFFFF,red/K07024%09%23FFFFFF,green/K01187%09%23FFFFFF,green/K00963%09%23FFFFFF,green/K01087%09%23FFFFFF,green/
osa00010	Glycolysis / Gluconeogenesis	Metabolism	Carbohydrate metabolism	11	2	13	138	0.173287	0.723587	LOC_Os03g60370(LOC_Os03g60370),LOC_Os08g14330(LOC_Os08g14330),LOC_Os02g32490(LOC_Os02g32490),LOC_Os12g07810(LOC_Os12g07810),LOC_Os01g06660(LOC_Os01g06660),LOC_Os01g58610(LOC_Os01g58610),LOC_Os04g39420(LOC_Os04g39420),LOC_Os06g45710(LOC_Os06g45710),LOC_Os06g13720(LOC_Os06g13720),LOC_Os01g09460(LOC_Os01g09460),LOC_Os11g10520(LOC_Os11g10520)	LOC_Os06g45590(LOC_Os06g45590),LOC_Os12g04110(LOC_Os12g04110)	http://www.kegg.jp/kegg-bin/show_pathway?map00010/K01568%09%23FFFFFF,red/K03103%09%23FFFFFF,red/K00844%09%23FFFFFF,red/K15634%09%23FFFFFF,green/K01792%09%23FFFFFF,red/K00927%09%23FFFFFF,red/K00161%09%23FFFFFF,red/K00134%09%23FFFFFF,green/K01895%09%23FFFFFF,red/K00850%09%23FFFFFF,red/K00128%09%23FFFFFF,red/K00001%09%23FFFFFF,red/
osa04122	Sulfur relay system	Genetic Information Processing	Folding, sorting and degradation	1	1	2	11	0.178893	0.723587	LOC_Os01g41565(LOC_Os01g41565)	LOC_Os02g04740(LOC_Os02g04740)	http://www.kegg.jp/kegg-bin/show_pathway?map04122/K03635%09%23FFFFFF,green/K14168%09%23FFFFFF,red/
osa00061	Fatty acid biosynthesis	Metabolism	Lipid metabolism	1	4	5	44	0.195291	0.723587	LOC_Os03g30950(LOC_Os03g30950)	LOC_Os11g43820(LOC_Os11g43820),LOC_Os10g31780(LOC_Os10g31780),LOC_Os06g08600(LOC_Os06g08600),LOC_Os05g36000(LOC_Os05g36000)	http://www.kegg.jp/kegg-bin/show_pathway?map00061/K00059%09%23FFFFFF,green/K10781%09%23FFFFFF,green/K03921%09%23FFFFFF,red/K02372%09%23FFFFFF,green/
osa01040	Biosynthesis of unsaturated fatty acids	Metabolism	Lipid metabolism	1	3	4	33	0.200036	0.723587	LOC_Os03g30950(LOC_Os03g30950)	LOC_Os06g23870(LOC_Os06g23870),LOC_Os07g23430(LOC_Os07g23430),LOC_Os06g19540(LOC_Os06g19540)	http://www.kegg.jp/kegg-bin/show_pathway?map01040/K00232%09%23FFFFFF,green/K10256%09%23FFFFFF,green/K03921%09%23FFFFFF,red/K10251%09%23FFFFFF,green/
osa00310	Lysine degradation	Metabolism	Amino acid metabolism	3	1	4	33	0.200036	0.723587	LOC_Os12g07810(LOC_Os12g07810),LOC_Os02g54254(LOC_Os02g54254),LOC_Os01g02020(LOC_Os01g02020)	LOC_Os09g32290(LOC_Os09g32290)	http://www.kegg.jp/kegg-bin/show_pathway?map00310/K00306%09%23FFFFFF,green/K00128%09%23FFFFFF,red/K00626%09%23FFFFFF,red/K14157%09%23FFFFFF,red/
osa00480	Glutathione metabolism	Metabolism	Metabolism of other amino acids	5	4	9	93	0.206845	0.723587	LOC_Os06g03720(LOC_Os06g03720),LOC_Os03g57200(LOC_Os03g57200),LOC_Os01g49720(LOC_Os01g49720),LOC_Os09g20220(LOC_Os09g20220),LOC_Os04g14680(LOC_Os04g14680)	LOC_Os07g28480(LOC_Os07g28480),LOC_Os06g08670(LOC_Os06g08670),LOC_Os11g29400(LOC_Os11g29400),LOC_Os01g27340(LOC_Os01g27340)	http://www.kegg.jp/kegg-bin/show_pathway?map00480/K00432%09%23FFFFFF,green/K00799%09%23FFFFFF,purple/K00434%09%23FFFFFF,red/K00033%09%23FFFFFF,green/K10808%09%23FFFFFF,red/
osa00052	Galactose metabolism	Metabolism	Carbohydrate metabolism	4	2	6	57	0.210753	0.723587	LOC_Os10g35070(LOC_Os10g35070),LOC_Os04g39420(LOC_Os04g39420),LOC_Os03g20120(LOC_Os03g20120),LOC_Os01g09460(LOC_Os01g09460)	LOC_Os07g23944(LOC_Os07g23944),LOC_Os01g15910(LOC_Os01g15910)	http://www.kegg.jp/kegg-bin/show_pathway?map00052/K18819%09%23FFFFFF,red/K00850%09%23FFFFFF,red/K07407%09%23FFFFFF,red/K01187%09%23FFFFFF,green/K00844%09%23FFFFFF,red/K00963%09%23FFFFFF,green/
osa00062	Fatty acid elongation	Metabolism	Lipid metabolism	1	3	4	35	0.230383	0.762572	LOC_Os02g56860(LOC_Os02g56860)	LOC_Os12g01160(LOC_Os12g01160),LOC_Os06g19540(LOC_Os06g19540),LOC_Os03g26530(LOC_Os03g26530)	http://www.kegg.jp/kegg-bin/show_pathway?map00062/K15397%09%23FFFFFF,purple/K07512%09%23FFFFFF,green/K10251%09%23FFFFFF,green/
osa00908	Zeatin biosynthesis	Metabolism	Metabolism of terpenoids and polyketides	0	3	3	24	0.236915	0.762572	-	LOC_Os01g10110(LOC_Os01g10110),LOC_Os05g47840(LOC_Os05g47840),LOC_Os07g46610(LOC_Os07g46610)	http://www.kegg.jp/kegg-bin/show_pathway?map00908/K00279%09%23FFFFFF,green/K13495%09%23FFFFFF,green/K10760%09%23FFFFFF,green/
osa00520	Amino sugar and nucleotide sugar metabolism	Metabolism	Carbohydrate metabolism	7	5	12	136	0.249331	0.767326	LOC_Os06g51160(LOC_Os06g51160),LOC_Os06g51060(LOC_Os06g51060),LOC_Os04g41620(LOC_Os04g41620),LOC_Os12g36890(LOC_Os12g36890),LOC_Os01g09460(LOC_Os01g09460),LOC_Os04g41680(LOC_Os04g41680),LOC_Os10g39680(LOC_Os10g39680)	LOC_Os02g29530(LOC_Os02g29530),LOC_Os12g01810(LOC_Os12g01810),LOC_Os03g17230(LOC_Os03g17230),LOC_Os07g48750(LOC_Os07g48750),LOC_Os01g15910(LOC_Os01g15910)	http://www.kegg.jp/kegg-bin/show_pathway?map00520/K00966%09%23FFFFFF,green/K08678%09%23FFFFFF,green/K20547%09%23FFFFFF,red/K00844%09%23FFFFFF,red/K00770%09%23FFFFFF,red/K01209%09%23FFFFFF,green/K13648%09%23FFFFFF,purple/K00963%09%23FFFFFF,green/K01183%09%23FFFFFF,red/
osa00630	Glyoxylate and dicarboxylate metabolism	Metabolism	Carbohydrate metabolism	7	0	7	73	0.253292	0.767326	LOC_Os07g34520(LOC_Os07g34520),LOC_Os02g32490(LOC_Os02g32490),LOC_Os03g50490(LOC_Os03g50490),LOC_Os01g02020(LOC_Os01g02020),LOC_Os04g53210(LOC_Os04g53210),LOC_Os12g10580(LOC_Os12g10580),LOC_Os06g29220(LOC_Os06g29220)	-	http://www.kegg.jp/kegg-bin/show_pathway?map00630/K01601%09%23FFFFFF,red/K01637%09%23FFFFFF,red/K11517%09%23FFFFFF,red/K01895%09%23FFFFFF,red/K00626%09%23FFFFFF,red/K01915%09%23FFFFFF,red/K00122%09%23FFFFFF,red/
osa00073	Cutin, suberine and wax biosynthesis	Metabolism	Lipid metabolism	2	1	3	26	0.275839	0.782447	LOC_Os11g31090(LOC_Os11g31090),LOC_Os04g43200(LOC_Os04g43200)	LOC_Os08g44360(LOC_Os08g44360)	http://www.kegg.jp/kegg-bin/show_pathway?map00073/K15400%09%23FFFFFF,red/K17991%09%23FFFFFF,red/K13356%09%23FFFFFF,green/
osa00590	Arachidonic acid metabolism	Metabolism	Lipid metabolism	0	2	2	15	0.285626	0.782447	-	LOC_Os06g08670(LOC_Os06g08670),LOC_Os03g50030(LOC_Os03g50030)	http://www.kegg.jp/kegg-bin/show_pathway?map00590/K00432%09%23FFFFFF,green/K01047%09%23FFFFFF,green/
osa00710	Carbon fixation in photosynthetic organisms	Metabolism	Energy metabolism	6	1	7	76	0.286685	0.782447	LOC_Os01g58610(LOC_Os01g58610),LOC_Os04g19740(LOC_Os04g19740),LOC_Os06g45710(LOC_Os06g45710),LOC_Os10g25140(LOC_Os10g25140),LOC_Os01g54030(LOC_Os01g54030),LOC_Os12g10580(LOC_Os12g10580)	LOC_Os06g45590(LOC_Os06g45590)	http://www.kegg.jp/kegg-bin/show_pathway?map00710/K01601%09%23FFFFFF,red/K00134%09%23FFFFFF,green/K00029%09%23FFFFFF,red/K00615%09%23FFFFFF,red/K00814%09%23FFFFFF,red/K00927%09%23FFFFFF,red/
osa04144	Endocytosis	Cellular Processes	Transport and catabolism	9	4	13	154	0.28867	0.782447	LOC_Os01g62290(LOC_Os01g62290),LOC_Os03g16920(LOC_Os03g16920),LOC_Os12g02830(LOC_Os12g02830),LOC_Os05g38530(LOC_Os05g38530),LOC_Os04g43290(LOC_Os04g43290),LOC_Os03g02260(LOC_Os03g02260),LOC_Os06g40180(LOC_Os06g40180),LOC_Os09g31486(LOC_Os09g31486),LOC_Os04g57350(LOC_Os04g57350)	LOC_Os01g18280(LOC_Os01g18280),LOC_Os07g30830(LOC_Os07g30830),LOC_Os08g42530(LOC_Os08g42530),LOC_Os01g01350(LOC_Os01g01350)	http://www.kegg.jp/kegg-bin/show_pathway?map04144/K15053%09%23FFFFFF,green/K05758%09%23FFFFFF,red/K12489%09%23FFFFFF,green/K03283%09%23FFFFFF,red/K12483%09%23FFFFFF,red/K01115%09%23FFFFFF,red/K12198%09%23FFFFFF,green/K12194%09%23FFFFFF,purple/
osa00730	Thiamine metabolism	Metabolism	Metabolism of cofactors and vitamins	2	0	2	16	0.312417	0.816049	LOC_Os12g13380(LOC_Os12g13380),LOC_Os07g34570(LOC_Os07g34570)	-	http://www.kegg.jp/kegg-bin/show_pathway?map00730/K03146%09%23FFFFFF,red/K00939%09%23FFFFFF,red/
osa00460	Cyanoamino acid metabolism	Metabolism	Metabolism of other amino acids	4	1	5	53	0.316912	0.816049	LOC_Os04g43410(LOC_Os04g43410),LOC_Os03g49600(LOC_Os03g49600),LOC_Os03g11420(LOC_Os03g11420),LOC_Os04g43390(LOC_Os04g43390)	LOC_Os06g44540(LOC_Os06g44540)	http://www.kegg.jp/kegg-bin/show_pathway?map00460/K01188%09%23FFFFFF,red/K08248%09%23FFFFFF,green/K05350%09%23FFFFFF,red/
osa00240	Pyrimidine metabolism	Metabolism	Nucleotide metabolism	3	3	6	67	0.332703	0.821883	LOC_Os06g03720(LOC_Os06g03720),LOC_Os11g25330(LOC_Os11g25330),LOC_Os02g50350(LOC_Os02g50350)	LOC_Os11g25260(LOC_Os11g25260),LOC_Os08g15030(LOC_Os08g15030),LOC_Os01g73450(LOC_Os01g73450)	http://www.kegg.jp/kegg-bin/show_pathway?map00240/K09903%09%23FFFFFF,green/K14641%09%23FFFFFF,purple/K00207%09%23FFFFFF,red/K10808%09%23FFFFFF,red/K00609%09%23FFFFFF,green/
osa02010	ABC transporters	Environmental Information Processing	Membrane transport	1	2	3	29	0.335137	0.821883	LOC_Os03g08380(LOC_Os03g08380)	LOC_Os06g08560(LOC_Os06g08560),LOC_Os08g05690(LOC_Os08g05690)	http://www.kegg.jp/kegg-bin/show_pathway?map02010/K05674%09%23FFFFFF,green/K05658%09%23FFFFFF,purple/
osa00072	Synthesis and degradation of ketone bodies	Metabolism	Lipid metabolism	1	0	1	6	0.354905	0.823289	LOC_Os01g02020(LOC_Os01g02020)	-	http://www.kegg.jp/kegg-bin/show_pathway?map00072/K00626%09%23FFFFFF,red/
osa00562	Inositol phosphate metabolism	Metabolism	Carbohydrate metabolism	5	0	5	56	0.359689	0.823289	LOC_Os04g59540(LOC_Os04g59540),LOC_Os03g60370(LOC_Os03g60370),LOC_Os02g26720(LOC_Os02g26720),LOC_Os06g36560(LOC_Os06g36560),LOC_Os08g01390(LOC_Os08g01390)	-	http://www.kegg.jp/kegg-bin/show_pathway?map00562/K00921%09%23FFFFFF,red/K03103%09%23FFFFFF,red/K00913%09%23FFFFFF,red/K00469%09%23FFFFFF,red/
osa00030	Pentose phosphate pathway	Metabolism	Carbohydrate metabolism	3	2	5	56	0.359689	0.823289	LOC_Os03g30300(LOC_Os03g30300),LOC_Os04g39420(LOC_Os04g39420),LOC_Os04g19740(LOC_Os04g19740)	LOC_Os11g29400(LOC_Os11g29400),LOC_Os07g41280(LOC_Os07g41280)	http://www.kegg.jp/kegg-bin/show_pathway?map00030/K01057%09%23FFFFFF,purple/K00850%09%23FFFFFF,red/K00615%09%23FFFFFF,red/K00033%09%23FFFFFF,green/
osa00230	Purine metabolism	Metabolism	Nucleotide metabolism	5	3	8	98	0.385984	0.841286	LOC_Os06g03720(LOC_Os06g03720),LOC_Os07g49270(LOC_Os07g49270),LOC_Os11g25330(LOC_Os11g25330),LOC_Os12g13380(LOC_Os12g13380),LOC_Os12g02750(LOC_Os12g02750)	LOC_Os11g25260(LOC_Os11g25260),LOC_Os02g40010(LOC_Os02g40010),LOC_Os07g30150(LOC_Os07g30150)	http://www.kegg.jp/kegg-bin/show_pathway?map00230/K01490%09%23FFFFFF,red/K14641%09%23FFFFFF,purple/K01522%09%23FFFFFF,red/K00759%09%23FFFFFF,green/K00939%09%23FFFFFF,red/K10808%09%23FFFFFF,red/
osa00450	Selenocompound metabolism	Metabolism	Metabolism of other amino acids	1	1	2	19	0.39106	0.841286	LOC_Os10g37340(LOC_Os10g37340)	LOC_Os10g26010(LOC_Os10g26010)	http://www.kegg.jp/kegg-bin/show_pathway?map00450/K01739%09%23FFFFFF,green/K01761%09%23FFFFFF,red/
osa00071	Fatty acid degradation	Metabolism	Lipid metabolism	3	1	4	45	0.392055	0.841286	LOC_Os12g07810(LOC_Os12g07810),LOC_Os01g02020(LOC_Os01g02020),LOC_Os11g10520(LOC_Os11g10520)	LOC_Os06g23870(LOC_Os06g23870)	http://www.kegg.jp/kegg-bin/show_pathway?map00071/K00232%09%23FFFFFF,green/K00128%09%23FFFFFF,red/K00626%09%23FFFFFF,red/K00001%09%23FFFFFF,red/
osa00909	Sesquiterpenoid and triterpenoid biosynthesis	Metabolism	Metabolism of terpenoids and polyketides	0	1	1	7	0.400375	0.841605	-	LOC_Os11g08569(LOC_Os11g08569)	http://www.kegg.jp/kegg-bin/show_pathway?map00909/K19010%09%23FFFFFF,green/
osa00640	Propanoate metabolism	Metabolism	Carbohydrate metabolism	2	0	2	20	0.416409	0.857338	LOC_Os02g32490(LOC_Os02g32490),LOC_Os01g02020(LOC_Os01g02020)	-	http://www.kegg.jp/kegg-bin/show_pathway?map00640/K01895%09%23FFFFFF,red/K00626%09%23FFFFFF,red/
osa00250	Alanine, aspartate and glutamate metabolism	Metabolism	Amino acid metabolism	3	1	4	47	0.424563	0.857338	LOC_Os10g25140(LOC_Os10g25140),LOC_Os05g39770(LOC_Os05g39770),LOC_Os03g50490(LOC_Os03g50490)	LOC_Os08g15030(LOC_Os08g15030)	http://www.kegg.jp/kegg-bin/show_pathway?map00250/K00827%09%23FFFFFF,red/K01915%09%23FFFFFF,red/K00814%09%23FFFFFF,red/K00609%09%23FFFFFF,green/
osa04712	Circadian rhythm - plant	Organismal Systems	Environmental adaptation	1	2	3	34	0.432831	0.857338	LOC_Os11g34460(LOC_Os11g34460)	LOC_Os06g35940(LOC_Os06g35940),LOC_Os06g06320(LOC_Os06g06320)	http://www.kegg.jp/kegg-bin/show_pathway?map04712/K16223%09%23FFFFFF,green/K12116%09%23FFFFFF,red/
osa00790	Folate biosynthesis	Metabolism	Metabolism of cofactors and vitamins	1	1	2	22	0.465428	0.904511	LOC_Os02g37910(LOC_Os02g37910)	LOC_Os02g04740(LOC_Os02g04740)	http://www.kegg.jp/kegg-bin/show_pathway?map00790/K03635%09%23FFFFFF,green/K01113%09%23FFFFFF,red/
osa00514	Other types of O-glycan biosynthesis	Metabolism	Glycan biosynthesis and metabolism	0	1	1	9	0.48194	0.905124	-	LOC_Os01g16600(LOC_Os01g16600)	http://www.kegg.jp/kegg-bin/show_pathway?map00514/K20782%09%23FFFFFF,green/
osa03030	DNA replication	Genetic Information Processing	Replication and repair	0	4	4	52	0.503497	0.905124	-	LOC_Os11g05570(LOC_Os11g05570),LOC_Os11g29380(LOC_Os11g29380),LOC_Os07g23540(LOC_Os07g23540),LOC_Os02g56130(LOC_Os02g56130)	http://www.kegg.jp/kegg-bin/show_pathway?map03030/K07466%09%23FFFFFF,green/K04802%09%23FFFFFF,green/K10743%09%23FFFFFF,green/K02540%09%23FFFFFF,green/
osa00051	Fructose and mannose metabolism	Metabolism	Carbohydrate metabolism	4	1	5	67	0.514264	0.905124	LOC_Os03g61270(LOC_Os03g61270),LOC_Os04g39420(LOC_Os04g39420),LOC_Os01g09460(LOC_Os01g09460),LOC_Os11g02600(LOC_Os11g02600)	LOC_Os12g01810(LOC_Os12g01810)	http://www.kegg.jp/kegg-bin/show_pathway?map00051/K00966%09%23FFFFFF,green/K00850%09%23FFFFFF,red/K19355%09%23FFFFFF,red/K00844%09%23FFFFFF,red/
osa00561	Glycerolipid metabolism	Metabolism	Lipid metabolism	5	0	5	67	0.514264	0.905124	LOC_Os12g07810(LOC_Os12g07810),LOC_Os10g35070(LOC_Os10g35070),LOC_Os11g45400(LOC_Os11g45400),LOC_Os05g20100(LOC_Os05g20100),LOC_Os11g01040(LOC_Os11g01040)	-	http://www.kegg.jp/kegg-bin/show_pathway?map00561/K13508%09%23FFFFFF,red/K00128%09%23FFFFFF,red/K07407%09%23FFFFFF,red/K01054%09%23FFFFFF,red/
osa00603	Glycosphingolipid biosynthesis - globo and isoglobo series	Metabolism	Glycan biosynthesis and metabolism	1	0	1	10	0.518469	0.905124	LOC_Os10g35070(LOC_Os10g35070)	-	http://www.kegg.jp/kegg-bin/show_pathway?map00603/K07407%09%23FFFFFF,red/
osa00905	Brassinosteroid biosynthesis	Metabolism	Metabolism of terpenoids and polyketides	0	1	1	10	0.518469	0.905124	-	LOC_Os11g08110(LOC_Os11g08110)	http://www.kegg.jp/kegg-bin/show_pathway?map00905/K09591%09%23FFFFFF,green/
osa00410	beta-Alanine metabolism	Metabolism	Metabolism of other amino acids	3	0	3	40	0.542211	0.930796	LOC_Os12g07810(LOC_Os12g07810),LOC_Os04g40040(LOC_Os04g40040),LOC_Os02g50350(LOC_Os02g50350)	-	http://www.kegg.jp/kegg-bin/show_pathway?map00410/K00207%09%23FFFFFF,red/K00276%09%23FFFFFF,red/K00128%09%23FFFFFF,red/
osa00280	Valine, leucine and isoleucine degradation	Metabolism	Amino acid metabolism	3	0	3	41	0.559242	0.94384	LOC_Os12g07810(LOC_Os12g07810),LOC_Os05g39770(LOC_Os05g39770),LOC_Os01g02020(LOC_Os01g02020)	-	http://www.kegg.jp/kegg-bin/show_pathway?map00280/K00827%09%23FFFFFF,red/K00128%09%23FFFFFF,red/K00626%09%23FFFFFF,red/
osa00960	Tropane, piperidine and pyridine alkaloid biosynthesis	Metabolism	Biosynthesis of other secondary metabolites	2	0	2	27	0.576495	0.94384	LOC_Os04g40040(LOC_Os04g40040),LOC_Os11g35040(LOC_Os11g35040)	-	http://www.kegg.jp/kegg-bin/show_pathway?map00960/K00276%09%23FFFFFF,red/K00815%09%23FFFFFF,red/
osa00040	Pentose and glucuronate interconversions	Metabolism	Carbohydrate metabolism	3	1	4	57	0.5773	0.94384	LOC_Os05g50260(LOC_Os05g50260),LOC_Os01g66710(LOC_Os01g66710),LOC_Os06g38510(LOC_Os06g38510)	LOC_Os01g15910(LOC_Os01g15910)	http://www.kegg.jp/kegg-bin/show_pathway?map00040/K01184%09%23FFFFFF,red/K01728%09%23FFFFFF,red/K00963%09%23FFFFFF,green/K01213%09%23FFFFFF,red/
osa00020	Citrate cycle (TCA cycle)	Metabolism	Carbohydrate metabolism	2	2	4	58	0.591298	0.94425	LOC_Os06g13720(LOC_Os06g13720),LOC_Os11g47120(LOC_Os11g47120)	LOC_Os11g47330(LOC_Os11g47330),LOC_Os07g33680(LOC_Os07g33680)	http://www.kegg.jp/kegg-bin/show_pathway?map00020/K01648%09%23FFFFFF,purple/K00236%09%23FFFFFF,green/K00161%09%23FFFFFF,red/
osa00565	Ether lipid metabolism	Metabolism	Lipid metabolism	1	1	2	28	0.596585	0.94425	LOC_Os06g40180(LOC_Os06g40180)	LOC_Os03g50030(LOC_Os03g50030)	http://www.kegg.jp/kegg-bin/show_pathway?map00565/K01115%09%23FFFFFF,red/K01047%09%23FFFFFF,green/
osa00750	Vitamin B6 metabolism	Metabolism	Metabolism of cofactors and vitamins	0	1	1	13	0.613337	0.94425	-	LOC_Os02g13290(LOC_Os02g13290)	http://www.kegg.jp/kegg-bin/show_pathway?map00750/K13248%09%23FFFFFF,green/
osa00330	Arginine and proline metabolism	Metabolism	Amino acid metabolism	2	2	4	60	0.618458	0.94425	LOC_Os12g07810(LOC_Os12g07810),LOC_Os09g25620(LOC_Os09g25620)	LOC_Os06g16030(LOC_Os06g16030),LOC_Os01g07920(LOC_Os01g07920)	http://www.kegg.jp/kegg-bin/show_pathway?map00330/K01426%09%23FFFFFF,green/K01611%09%23FFFFFF,red/K00472%09%23FFFFFF,green/K00128%09%23FFFFFF,red/
osa00053	Ascorbate and aldarate metabolism	Metabolism	Carbohydrate metabolism	3	0	3	45	0.623388	0.94425	LOC_Os12g07810(LOC_Os12g07810),LOC_Os06g36560(LOC_Os06g36560),LOC_Os04g14680(LOC_Os04g14680)	-	http://www.kegg.jp/kegg-bin/show_pathway?map00053/K00434%09%23FFFFFF,red/K00128%09%23FFFFFF,red/K00469%09%23FFFFFF,red/
osa00400	Phenylalanine, tyrosine and tryptophan biosynthesis	Metabolism	Amino acid metabolism	3	0	3	46	0.638391	0.95296	LOC_Os11g35040(LOC_Os11g35040),LOC_Os03g27230(LOC_Os03g27230),LOC_Os01g27750(LOC_Os01g27750)	-	http://www.kegg.jp/kegg-bin/show_pathway?map00400/K00815%09%23FFFFFF,red/K13832%09%23FFFFFF,red/K01626%09%23FFFFFF,red/
osa00900	Terpenoid backbone biosynthesis	Metabolism	Metabolism of terpenoids and polyketides	1	2	3	50	0.694156	0.985068	LOC_Os01g02020(LOC_Os01g02020)	LOC_Os05g50170(LOC_Os05g50170),LOC_Os02g45660(LOC_Os02g45660)	http://www.kegg.jp/kegg-bin/show_pathway?map00900/K01770%09%23FFFFFF,green/K00626%09%23FFFFFF,red/K15889%09%23FFFFFF,green/
osa04141	Protein processing in endoplasmic reticulum	Genetic Information Processing	Folding, sorting and degradation	9	4	13	205	0.694419	0.985068	LOC_Os01g04360(LOC_Os01g04360),LOC_Os05g38530(LOC_Os05g38530),LOC_Os03g02260(LOC_Os03g02260),LOC_Os09g31486(LOC_Os09g31486),LOC_Os03g16920(LOC_Os03g16920),LOC_Os04g36750(LOC_Os04g36750),LOC_Os02g54140(LOC_Os02g54140),LOC_Os01g62290(LOC_Os01g62290),LOC_Os03g15960(LOC_Os03g15960)	LOC_Os02g34940(LOC_Os02g34940),LOC_Os01g08860(LOC_Os01g08860),LOC_Os01g04380(LOC_Os01g04380),LOC_Os09g36830(LOC_Os09g36830)	http://www.kegg.jp/kegg-bin/show_pathway?map04141/K03283%09%23FFFFFF,red/K09580%09%23FFFFFF,green/K03094%09%23FFFFFF,green/K13993%09%23FFFFFF,purple/
osa00620	Pyruvate metabolism	Metabolism	Carbohydrate metabolism	5	0	5	83	0.704609	0.985068	LOC_Os12g07810(LOC_Os12g07810),LOC_Os06g13720(LOC_Os06g13720),LOC_Os01g02020(LOC_Os01g02020),LOC_Os02g32490(LOC_Os02g32490),LOC_Os01g54030(LOC_Os01g54030)	-	http://www.kegg.jp/kegg-bin/show_pathway?map00620/K00029%09%23FFFFFF,red/K00128%09%23FFFFFF,red/K00626%09%23FFFFFF,red/K01895%09%23FFFFFF,red/K00161%09%23FFFFFF,red/
osa00564	Glycerophospholipid metabolism	Metabolism	Lipid metabolism	3	3	6	99	0.706646	0.985068	LOC_Os11g45400(LOC_Os11g45400),LOC_Os05g20100(LOC_Os05g20100),LOC_Os06g40180(LOC_Os06g40180)	LOC_Os01g02890(LOC_Os01g02890),LOC_Os05g51050(LOC_Os05g51050),LOC_Os03g50030(LOC_Os03g50030)	http://www.kegg.jp/kegg-bin/show_pathway?map00564/K13508%09%23FFFFFF,red/K06130%09%23FFFFFF,green/K01115%09%23FFFFFF,red/K08730%09%23FFFFFF,green/K01047%09%23FFFFFF,green/
osa00760	Nicotinate and nicotinamide metabolism	Metabolism	Metabolism of cofactors and vitamins	0	1	1	17	0.711451	0.985068	-	LOC_Os09g17870(LOC_Os09g17870)	http://www.kegg.jp/kegg-bin/show_pathway?map00760/K06210%09%23FFFFFF,green/
osa00220	Arginine biosynthesis	Metabolism	Amino acid metabolism	2	0	2	35	0.717282	0.985068	LOC_Os03g50490(LOC_Os03g50490),LOC_Os10g25140(LOC_Os10g25140)	-	http://www.kegg.jp/kegg-bin/show_pathway?map00220/K01915%09%23FFFFFF,red/K00814%09%23FFFFFF,red/
osa00340	Histidine metabolism	Metabolism	Amino acid metabolism	1	0	1	19	0.750748	0.999622	LOC_Os12g07810(LOC_Os12g07810)	-	http://www.kegg.jp/kegg-bin/show_pathway?map00340/K00128%09%23FFFFFF,red/
osa00430	Taurine and hypotaurine metabolism	Metabolism	Metabolism of other amino acids	0	1	1	20	0.768345	0.999622	-	LOC_Os03g45250(LOC_Os03g45250)	http://www.kegg.jp/kegg-bin/show_pathway?map00430/K10712%09%23FFFFFF,green/
osa04146	Peroxisome	Cellular Processes	Transport and catabolism	2	3	5	90	0.769406	0.999622	LOC_Os12g03430(LOC_Os12g03430),LOC_Os04g53210(LOC_Os04g53210)	LOC_Os08g44360(LOC_Os08g44360),LOC_Os09g32290(LOC_Os09g32290),LOC_Os06g23870(LOC_Os06g23870)	http://www.kegg.jp/kegg-bin/show_pathway?map04146/K13347%09%23FFFFFF,red/K11517%09%23FFFFFF,red/K00232%09%23FFFFFF,green/K00306%09%23FFFFFF,green/K13356%09%23FFFFFF,green/
osa03430	Mismatch repair	Genetic Information Processing	Replication and repair	0	2	2	40	0.78366	0.999622	-	LOC_Os07g23540(LOC_Os07g23540),LOC_Os02g56130(LOC_Os02g56130)	http://www.kegg.jp/kegg-bin/show_pathway?map03430/K07466%09%23FFFFFF,green/K04802%09%23FFFFFF,green/
osa00260	Glycine, serine and threonine metabolism	Metabolism	Amino acid metabolism	2	2	4	76	0.792718	0.999622	LOC_Os04g40040(LOC_Os04g40040),LOC_Os05g39770(LOC_Os05g39770)	LOC_Os09g32290(LOC_Os09g32290),LOC_Os12g04110(LOC_Os12g04110)	http://www.kegg.jp/kegg-bin/show_pathway?map00260/K00827%09%23FFFFFF,red/K00276%09%23FFFFFF,red/K00306%09%23FFFFFF,green/K15634%09%23FFFFFF,green/
osa00650	Butanoate metabolism	Metabolism	Carbohydrate metabolism	1	0	1	22	0.799905	0.999622	LOC_Os01g02020(LOC_Os01g02020)	-	http://www.kegg.jp/kegg-bin/show_pathway?map00650/K00626%09%23FFFFFF,red/
osa00195	Photosynthesis	Metabolism	Energy metabolism	0	2	2	46	0.844933	0.999622	-	LOC_Os03g45710(LOC_Os03g45710),LOC_Os07g25430(LOC_Os07g25430)	http://www.kegg.jp/kegg-bin/show_pathway?map00195/K02693%09%23FFFFFF,green/K02707%09%23FFFFFF,green/
osa03420	Nucleotide excision repair	Genetic Information Processing	Replication and repair	1	2	3	65	0.846106	0.999622	LOC_Os01g04870(LOC_Os01g04870)	LOC_Os07g23540(LOC_Os07g23540),LOC_Os02g56130(LOC_Os02g56130)	http://www.kegg.jp/kegg-bin/show_pathway?map03420/K07466%09%23FFFFFF,green/K10140%09%23FFFFFF,red/K04802%09%23FFFFFF,green/
osa04070	Phosphatidylinositol signaling system	Environmental Information Processing	Signal transduction	3	0	3	67	0.860396	0.999622	LOC_Os04g59540(LOC_Os04g59540),LOC_Os02g26720(LOC_Os02g26720),LOC_Os08g01390(LOC_Os08g01390)	-	http://www.kegg.jp/kegg-bin/show_pathway?map04070/K00921%09%23FFFFFF,red/K00913%09%23FFFFFF,red/
osa00600	Sphingolipid metabolism	Metabolism	Lipid metabolism	1	0	1	28	0.871079	0.999622	LOC_Os10g35070(LOC_Os10g35070)	-	http://www.kegg.jp/kegg-bin/show_pathway?map00600/K07407%09%23FFFFFF,red/
osa00770	Pantothenate and CoA biosynthesis	Metabolism	Metabolism of cofactors and vitamins	1	0	1	29	0.880191	0.999622	LOC_Os02g50350(LOC_Os02g50350)	-	http://www.kegg.jp/kegg-bin/show_pathway?map00770/K00207%09%23FFFFFF,red/
osa00190	Oxidative phosphorylation	Metabolism	Energy metabolism	2	3	5	115	0.915418	0.999622	LOC_Os05g40230(LOC_Os05g40230),LOC_Os03g48310(LOC_Os03g48310)	LOC_Os06g08080(LOC_Os06g08080),LOC_Os07g33680(LOC_Os07g33680),LOC_Os07g31300(LOC_Os07g31300)	http://www.kegg.jp/kegg-bin/show_pathway?map00190/K02150%09%23FFFFFF,red/K00236%09%23FFFFFF,green/K01507%09%23FFFFFF,green/K02134%09%23FFFFFF,green/K01535%09%23FFFFFF,red/
osa04120	Ubiquitin mediated proteolysis	Genetic Information Processing	Folding, sorting and degradation	4	1	5	116	0.919012	0.999622	LOC_Os01g13280(LOC_Os01g13280),LOC_Os05g50360(LOC_Os05g50360),LOC_Os01g04870(LOC_Os01g04870),LOC_Os03g22680(LOC_Os03g22680)	LOC_Os09g36830(LOC_Os09g36830)	http://www.kegg.jp/kegg-bin/show_pathway?map04120/K10140%09%23FFFFFF,red/K03094%09%23FFFFFF,green/K10581%09%23FFFFFF,red/K03357%09%23FFFFFF,red/K10144%09%23FFFFFF,red/
osa03040	Spliceosome	Genetic Information Processing	Transcription	7	2	9	192	0.931489	0.999622	LOC_Os05g38530(LOC_Os05g38530),LOC_Os03g02260(LOC_Os03g02260),LOC_Os09g31486(LOC_Os09g31486),LOC_Os03g49430(LOC_Os03g49430),LOC_Os03g16920(LOC_Os03g16920),LOC_Os01g62290(LOC_Os01g62290),LOC_Os07g18050(LOC_Os07g18050)	LOC_Os12g01010(LOC_Os12g01010),LOC_Os02g30624(LOC_Os02g30624)	http://www.kegg.jp/kegg-bin/show_pathway?map03040/K03283%09%23FFFFFF,red/K12817%09%23FFFFFF,red/K12881%09%23FFFFFF,green/K12625%09%23FFFFFF,green/K12872%09%23FFFFFF,red/
osa04130	SNARE interactions in vesicular transport	Genetic Information Processing	Folding, sorting and degradation	1	0	1	37	0.933369	0.999622	LOC_Os06g39050(LOC_Os06g39050)	-	http://www.kegg.jp/kegg-bin/show_pathway?map04130/K08486%09%23FFFFFF,red/
osa00510	N-Glycan biosynthesis	Metabolism	Glycan biosynthesis and metabolism	0	1	1	37	0.933369	0.999622	-	LOC_Os02g04945(LOC_Os02g04945)	http://www.kegg.jp/kegg-bin/show_pathway?map00510/K00902%09%23FFFFFF,green/
osa00920	Sulfur metabolism	Metabolism	Energy metabolism	0	1	1	38	0.938084	0.999622	-	LOC_Os10g26010(LOC_Os10g26010)	http://www.kegg.jp/kegg-bin/show_pathway?map00920/K01739%09%23FFFFFF,green/
osa00970	Aminoacyl-tRNA biosynthesis	Genetic Information Processing	Translation	0	2	2	62	0.939144	0.999622	-	LOC_Os01g06020(LOC_Os01g06020),LOC_Os01g06510(LOC_Os01g06510)	http://www.kegg.jp/kegg-bin/show_pathway?map00970/K01887%09%23FFFFFF,green/K01876%09%23FFFFFF,green/
osa04145	Phagosome	Cellular Processes	Transport and catabolism	3	0	3	84	0.941617	0.999622	LOC_Os04g59540(LOC_Os04g59540),LOC_Os05g40230(LOC_Os05g40230),LOC_Os08g01390(LOC_Os08g01390)	-	http://www.kegg.jp/kegg-bin/show_pathway?map04145/K02150%09%23FFFFFF,red/K00921%09%23FFFFFF,red/
osa03050	Proteasome	Genetic Information Processing	Folding, sorting and degradation	0	2	2	65	0.949239	0.999622	-	LOC_Os11g40140(LOC_Os11g40140),LOC_Os10g05180(LOC_Os10g05180)	http://www.kegg.jp/kegg-bin/show_pathway?map03050/K02729%09%23FFFFFF,green/K03029%09%23FFFFFF,green/
osa00860	Porphyrin and chlorophyll metabolism	Metabolism	Metabolism of cofactors and vitamins	1	0	1	42	0.953838	0.999622	LOC_Os10g25040(LOC_Os10g25040)	-	http://www.kegg.jp/kegg-bin/show_pathway?map00860/K13545%09%23FFFFFF,red/
osa03022	Basal transcription factors	Genetic Information Processing	Transcription	0	1	1	42	0.953838	0.999622	-	LOC_Os09g26180(LOC_Os09g26180)	http://www.kegg.jp/kegg-bin/show_pathway?map03022/K03134%09%23FFFFFF,green/
osa03440	Homologous recombination	Genetic Information Processing	Replication and repair	1	1	2	68	0.957725	0.999622	LOC_Os03g19190(LOC_Os03g19190)	LOC_Os07g23540(LOC_Os07g23540)	http://www.kegg.jp/kegg-bin/show_pathway?map03440/K07466%09%23FFFFFF,green/K10728%09%23FFFFFF,red/
osa03018	RNA degradation	Genetic Information Processing	Folding, sorting and degradation	2	1	3	100	0.975716	0.999622	LOC_Os04g39420(LOC_Os04g39420),LOC_Os10g32550(LOC_Os10g32550)	LOC_Os02g30624(LOC_Os02g30624)	http://www.kegg.jp/kegg-bin/show_pathway?map03018/K00850%09%23FFFFFF,red/K12625%09%23FFFFFF,green/K04077%09%23FFFFFF,red/
osa03008	Ribosome biogenesis in eukaryotes	Genetic Information Processing	Translation	0	2	2	89	0.988667	0.999622	-	LOC_Os08g06230(LOC_Os08g06230),LOC_Os11g37080(LOC_Os11g37080)	http://www.kegg.jp/kegg-bin/show_pathway?map03008/K11128%09%23FFFFFF,green/K06943%09%23FFFFFF,green/
osa03015	mRNA surveillance pathway	Genetic Information Processing	Translation	1	1	2	109	0.996905	0.999622	LOC_Os05g31020(LOC_Os05g31020)	LOC_Os12g01010(LOC_Os12g01010)	http://www.kegg.jp/kegg-bin/show_pathway?map03015/K12881%09%23FFFFFF,green/K03265%09%23FFFFFF,red/
osa03010	Ribosome	Genetic Information Processing	Translation	2	8	10	289	0.997225	0.999622	LOC_Os07g33860(LOC_Os07g33860),LOC_Os07g23244(LOC_Os07g23244)	LOC_Os08g41810(LOC_Os08g41810),LOC_Os05g49320(LOC_Os05g49320),LOC_Os07g12650(LOC_Os07g12650),LOC_Os10g34990(LOC_Os10g34990),LOC_Os03g26229(LOC_Os03g26229),LOC_Os12g03880(LOC_Os12g03880),LOC_Os03g18580(LOC_Os03g18580),LOC_Os07g26740(LOC_Os07g26740)	http://www.kegg.jp/kegg-bin/show_pathway?map03010/K02993%09%23FFFFFF,green/K02935%09%23FFFFFF,green/K02929%09%23FFFFFF,purple/K02892%09%23FFFFFF,red/K02997%09%23FFFFFF,green/K02941%09%23FFFFFF,green/K02977%09%23FFFFFF,green/K02880%09%23FFFFFF,green/K02951%09%23FFFFFF,green/
osa03013	RNA transport	Genetic Information Processing	Translation	1	2	3	169	0.999622	0.999622	LOC_Os11g18830(LOC_Os11g18830)	LOC_Os11g39300(LOC_Os11g39300),LOC_Os12g01010(LOC_Os12g01010)	http://www.kegg.jp/kegg-bin/show_pathway?map03013/K03246%09%23FFFFFF,green/K13130%09%23FFFFFF,red/K12881%09%23FFFFFF,green/
