# Supplementary material for: OsSTS, a Novel Allele of Mitogen-Activated Protein Kinase Kinase 4 (OsMKK4), Controls Grain Size and Salt Tolerance in Rice
Source: Rice (N Y). 2023 Oct 24;16:47. doi: 10.1186/s12284-023-00663-y (PMC10597928; doi:10.1186/s12284-023-00663-y)
Supplement: Supplementary file 6 — Additional file 6: Table S6. A list of DEGs enriched in MAPK signal pathway and plant hormone signal transduction under salt stress. [file 12284_2023_663_MOESM6_ESM.xlsx]

## Sheet: 04016
Sample	WT(-Nacl)	STS(-Nacl)	WT(+Nacl)	STS(+Nacl)
LOC_Os06g51060	-1.11327	-0.265609	0.0813918	1.29748
LOC_Os10g39680	-0.961913	-0.54622	0.188764	1.31937
LOC_Os05g49730	-1.19045	0.368202	-0.333599	1.15584
LOC_Os10g11500	-0.956357	-0.152323	-0.296422	1.4051
LOC_Os07g03580	-1.16837	0.0311603	-0.134012	1.27122
LOC_Os09g15670	-1.24078	-0.0424826	0.0780278	1.20523
LOC_Os02g02400	-0.997314	1.2451	-0.584537	0.336748
LOC_Os10g42280	-0.828526	1.34689	-0.68643	0.168066
LOC_Os03g16170	-0.468557	0.28847	-1.06776	1.24785
LOC_Os04g48850	-0.184231	0.943105	-1.32513	0.566254
LOC_Os01g28500	-0.680911	1.04143	-1.01297	0.652447
LOC_Os06g33480	-0.781112	0.845487	-0.946776	0.882401
LOC_Os07g03730	-0.672423	0.763466	-1.03568	0.944636
LOC_Os03g18600	0.867259	0.650011	-0.177991	-1.33928
LOC_Os05g39580	0.671861	0.948495	-0.400187	-1.22017
LOC_Os09g39850	-0.59294	-0.757453	1.43773	-0.0873343
LOC_Os01g28450	0.601531	-0.76991	1.09197	-0.923586
LOC_Os03g20780	0.748091	-0.852415	0.976366	-0.872042
LOC_Os06g38730	0.733287	-0.838577	0.989004	-0.883714

## Sheet: 04075
Sample	WT(-Nacl)	STS(-Nacl)	WT(+Nacl)	STS(+Nacl)
LOC_Os01g64000	-0.775397	-0.158019	-0.517709	1.45113
LOC_Os10g11500	-0.956357	-0.152323	-0.296422	1.4051
LOC_Os03g08320	-1.26619	0.307997	-0.17007	1.12826
LOC_Os05g49730	-1.19045	0.368202	-0.333599	1.15584
LOC_Os07g03580	-1.16837	0.0311603	-0.134012	1.27122
LOC_Os09g15670	-1.24078	-0.0424826	0.0780278	1.20523
LOC_Os03g08310	-0.623985	0.333204	-0.963064	1.25384
LOC_Os03g16170	-0.468557	0.28847	-1.06776	1.24785
LOC_Os06g33480	-0.781112	0.845487	-0.946776	0.882401
LOC_Os07g03730	-0.672423	0.763466	-1.03568	0.944636
LOC_Os01g28500	-0.680911	1.04143	-1.01297	0.652447
LOC_Os01g72330	-0.418785	1.01376	-1.19746	0.60249
LOC_Os10g42280	-0.828526	1.34689	-0.68643	0.168066
LOC_Os11g11410	-0.625171	1.49221	-0.376149	-0.490893
LOC_Os11g04720	-1.41398	0.896403	0.43654	0.0810327
LOC_Os04g32480	-1.42993	0.160946	0.385257	0.883727
LOC_Os01g55940	-1.3545	-0.0175939	1.02048	0.351614
LOC_Os09g26780	-1.44141	0.250612	0.869756	0.321038
LOC_Os01g28450	0.601531	-0.76991	1.09197	-0.923586
LOC_Os03g20780	0.748091	-0.852415	0.976366	-0.872042
LOC_Os05g44560	0.12799	-1.17163	1.252	-0.208357
LOC_Os07g47490	0.201301	-1.35746	1.05159	0.104563
LOC_Os02g13520	-0.627904	-0.119494	1.44891	-0.701512
LOC_Os03g53150	-0.317968	-0.278317	1.44785	-0.851566
LOC_Os07g40290	-0.65696	-0.637703	1.46086	-0.166198
LOC_Os09g39850	-0.59294	-0.757453	1.43773	-0.0873343
LOC_Os03g43410	-0.876014	-0.658444	1.3248	0.209658
LOC_Os06g07040	-0.931503	-0.413091	1.39952	-0.0549214
LOC_Os02g30810	1.46543	-0.769868	-0.253162	-0.442402
LOC_Os01g18360	-0.376879	0.880619	0.736966	-1.24071
LOC_Os05g39580	0.671861	0.948495	-0.400187	-1.22017
LOC_Os03g18600	0.867259	0.650011	-0.177991	-1.33928
LOC_Os09g02360	0.923213	0.367884	0.122199	-1.4133
