# Supplementary material for: OsSTS, a Novel Allele of Mitogen-Activated Protein Kinase Kinase 4 (OsMKK4), Controls Grain Size and Salt Tolerance in Rice
Source: Rice (N Y). 2023 Oct 24;16:47. doi: 10.1186/s12284-023-00663-y (PMC10597928; doi:10.1186/s12284-023-00663-y)
Supplement: Supplementary file 7 — Additional file 7: Table S7. A list of ABA‐ and salt‐stress‐responsive genes between WT and sts under the two different experimental conditions by RNA-seq. [file 12284_2023_663_MOESM7_ESM.xlsx]

## Sheet: 17 DGE
Gene id	Sample	WT(-Nacl)	STS(-Nacl)	WT(+Nacl)	STS(+Nacl)
LOC_Os07g05940	OsNCED4	-1.29395	0.174902	-0.0188229	1.13787
LOC_Os07g18120	OsAAO1	-1.0143	0.0482024	-0.383608	1.34971
LOC_Os06g33480	OsPYL7	-0.781112	0.845487	-0.946776	0.882401
LOC_Os09g15670	OsSIPP2C1	-1.24078	-0.0424826	0.0780278	1.20523
LOC_Os03g16170	OsPP2C	-0.468557	0.28847	-1.06776	1.24785
LOC_Os05g49730	OsPP2C51	-1.19045	0.368202	-0.333599	1.15584
LOC_Os01g64000	OsABI5	-0.775397	-0.158019	-0.517709	1.45113
LOC_Os02g44870	OsDhn1	-1.29361	0.512406	-0.225375	1.00658
LOC_Os11g26570	OsRAB17	-1.16281	0.470309	-0.424111	1.11661
LOC_Os11g26780	OsRD22	-1.07802	0.479549	-0.545989	1.14446
LOC_Os11g26760	dehydrin	-0.974567	0.138122	-0.498653	1.3351
LOC_Os11g26790	RAB21	-1.27373	0.419203	-0.219555	1.07409
LOC_Os03g17350	OsABCG5	-1.20999	0.124839	-0.139899	1.22505
LOC_Os03g08310	OsJAZ9	-0.623985	0.333204	-0.963064	1.25384
LOC_Os01g62190	ZFP179	-1.0035	0.540614	-0.661187	1.12408
LOC_Os07g47100	OsNHX1	-0.134736	0.288873	-1.27843	1.12429
LOC_Os05g46480	OsLEA3	-1.15545	0.590722	-0.478069	1.0428
